# Supplementary material for: Stabilizing gold nanoparticles for use in X-ray computed tomography imaging of soil systems
Source: R Soc Open Sci. 2019 Oct 16;6(10):190769. doi: 10.1098/rsos.190769 (PMC6837195; doi:10.1098/rsos.190769)
Supplement: A2S1M3 Plotter Transposed [file rsos190769supp3.m]

%Plotter for transposed AuNP penetration depth data in silica, alumina and
%mixed columns

%Needs variable file A2S1M3_Data_Transposed.mat to be loaded into workspace

%Mixed
subplot(3,1,1)
plot( M3_1, Position1, M3_2, Position1)

axis([250 550 -5 0])

xlabel('Maximum Grey Value')
ylabel('Depth below surface (mm)')
title('Mixed silica and alumina')
legend ('0 hours','24 hours')

%Alumina
subplot(3,1,2)
plot( A2_1, Position1, A2_2, Position1)

axis([250 550 -5 0])

xlabel('Maximum Grey Value')
ylabel('Depth below surface (mm)')
title('Alumina')
legend ('0 hours','24 hours')

%Silica
subplot(3,1,3)
plot(S1_1, Position1, S1_2, Position1)

axis([250 550 -5 0])

xlabel('Maximum Grey Value')
ylabel('Depth below surface (mm)')
title('Silica')
legend ('0 hours','24 hours')
