# Supplementary material for: Stabilizing gold nanoparticles for use in X-ray computed tomography imaging of soil systems
Source: R Soc Open Sci. 2019 Oct 16;6(10):190769. doi: 10.1098/rsos.190769 (PMC6837195; doi:10.1098/rsos.190769)
Supplement: Stack Sub Volume Mean [file rsos190769supp4.ijm]

//INVERT
run("Reverse");

//SUB VOLUME
//setTool("oval");
makeOval(177, 220, 680, 680);
setBackgroundColor(0, 0, 0);
run("Clear Outside", "stack");
run("Crop");


//THRESHOLD
setAutoThreshold("Default");
//run("Threshold...");
setThreshold(140.0000, 370.0000);
run("NaN Background", "stack");


//SLICE AVERAGE LOOP
var sliceNum = 70;

for (i = 0; i < 875; i++) {
	setSlice(sliceNum);
	run("Measure");
	sliceNum = sliceNum + 1;
}
