# Supplementary material for: Stabilizing gold nanoparticles for use in X-ray computed tomography imaging of soil systems
Source: R Soc Open Sci. 2019 Oct 16;6(10):190769. doi: 10.1098/rsos.190769 (PMC6837195; doi:10.1098/rsos.190769)
Supplement: C Scotson Soil Waters Screen 06.04.17(1367) [file rsos190769supp5.xlsx]

## Sheet: Sheet1
Time	7Li	9Be	11B	23Na	24Mg	27Al	29Si	31P	33S	39K	44Ca	45Sc	47Ti	51V	52Cr	55Mn	56Fe	59Co	60Ni	65Cu	66Zn	69Ga	72Ge	75As	82Se	85Rb	88Sr	89Y	90Zr	93Nb	95Mo	101Ru	103Rh	105Pd	107Ag	111Cd	115In	118Sn	121Sb	125Te	133Cs	137Ba	139La	140Ce	141Pr	146Nd	147Sm	153Eu	157Gd
3% 06/04/2017 19:47:00	0	0.56497	0	0	0	0	0	0	0	0	0	0	0	0	0	0	0	0	0	0	0	0	0	0	0	0	0	0	0	0	0	0	0	0	0	0	0.51467	0	0	0	0	0	0	0	0	0	0	0	0
Std5 CaCO3 06/04/2017 20:07:43	67	0.83299	41	10343	135865	6	70	39	547	15052	497487	935	0	1828	2024	19266078	2720594	1502	1156	2146	-4794	146	132	-468	-187	948	746875	18885	2015	2122	0	0	0	69	70	0	0.46049	0	-64	0	2458	2141	8368	7004	7213	1749	1765	5776	2812
Bangor 06/04/2017 19:52:10	31	1.08651	78	166809	318799	2202	400	1344	-975	505180	136915	0	0	1190	743	314520	63632	6278	1962	19252	-414	3121	0	266	-28	2097	99008	1283	2079	146	5275	0	0	0	632	129	0.50595	1501	2213	0	846	19145	2262	3924	855	808	0	209	366
Dundee 06/04/2017 19:57:21	0	0.97785	415	223662	38051	26214	2366	1209	-554	904262	12839	76	608	2960	1069	39054	981101	1938	692	9100	-2415	2214	0	147	0	4996	21413	1107	1437	101	597	0	0	0	1159	66	0.49226	761	713	0	1364	14724	4931	11508	2134	1407	400	898	102
Notts 06/04/2017 20:02:30	91	0.78771	143	230106	441356	2850	1044	1590	466	647699	169026	0	52	1323	843	375477	89331	7635	2049	22139	-1136	3351	0	704	60	2702	110884	1686	2058	157	5681	0	0	0	221	224	0.48805	622	2296	0	394	21531	2751	4576	753	976	305	413	255
	7Li		11B	23Na	24Mg					39K	Ca	45Sc		51V	52Cr	55Mn	56Fe	59Co	60Ni	65Cu	66Zn					85Rb	88Sr	89Y	90Zr	93Nb											133Cs	137Ba	139La	140Ce	141Pr	146Nd	147Sm	153Eu	157Gd
	ppb		ppb	ppb	ppb					ppb	ppm	ppb		ppb	ppb	ppb	ppb	ppb	ppb	ppb	ppb					ppb	ppb	ppb	ppb	ppb											ppb	ppb	ppb	ppb	ppb	ppb	ppb	ppb	ppb
Std5	0.259341		0.980226	49.7668	1099.33					49.423	49.3567	0.970286		0.988482	0.962902	10279.4	1093.85	0.256813	0.949637	0.957269	2.42759					0.255131	209.419	2.42521	0.962003	0.253387											0.246637	0.958157	0.269143	0.266263	0.266538	0.263422	0.269166	0.268549	0.260138
Sensitivity	258.347	#DIV/0!	41.8271	207.829	123.589					304.555	10079.4	963.633		1849.3	2101.98	1874.23	2487.17	5848.61	1217.31	2241.8	-1974.8					3715.74	3566.42	7786.94	2094.59	8374.54											9966.07	2234.5	31091.3	26304.9	27061.9	6639.53	6557.29	21508.2	10809.7
Concentration as measured
	7Li		11B	23Na	24Mg	27Al	29Si	31P		39K	Ca	45Sc		51V	52Cr	55Mn	56Fe	59Co	60Ni	65Cu	66Zn					85Rb	88Sr	89Y	90Zr	93Nb											133Cs	137Ba	139La	140Ce	141Pr	146Nd	147Sm	153Eu	157Gd
	ppb		ppb	ppb	ppb	ppb	ppb	ppb		ppb	ppm	ppb		ppb	ppb	ppb	ppb	ppb	ppb	ppb	ppb					ppb	ppb	ppb	ppb	ppb											ppb	ppb	ppb	ppb	ppb	ppb	ppb	ppb	ppb
Bangor	0.119994	#DIV/0!	1.86482	802.624	2579.51	27.525	222.222	448		1658.75	13.5836	0		0.643487	0.353476	167.813	25.5841	1.07342	1.61175	8.58776	0.209641					0.564355	27.7612	0.164763	0.992557	0.0174338											0.0848881	8.56792	0.0727534	0.149174	0.0315943	0.121695	0	0.00971724	0.0338586
Dundee	0	#DIV/0!	9.9218	1076.18	307.884	327.675	1314.44	403		2969.13	1.27378	0.0788682		1.60061	0.508568	20.8373	394.465	0.331361	0.568468	4.05925	1.22291					1.34455	6.00407	0.142161	0.686053	0.0120604											0.136864	6.5894	0.158597	0.437486	0.0788564	0.211913	0.0610009	0.0417516	0.00943601
Notts	0.35224	#DIV/0!	3.41884	1107.19	3571.16	35.625	580	530		2126.71	16.7694	0		0.715406	0.40105	200.336	35.9167	1.30544	1.68322	9.87557	0.575248					0.727176	31.0912	0.216516	0.982532	0.0187473											0.0395342	9.63572	0.0884813	0.17396	0.0278251	0.146998	0.0465132	0.019202	0.02359
[truncated: 22 more columns]
