# Supplementary material for: Stabilizing gold nanoparticles for use in X-ray computed tomography imaging of soil systems
Source: R Soc Open Sci. 2019 Oct 16;6(10):190769. doi: 10.1098/rsos.190769 (PMC6837195; doi:10.1098/rsos.190769)
Supplement: READ ME Experimental Dataset [file rsos190769supp7.txt]

READ ME File For 'Stabilising Gold Nanoparticles for use in X-ray Computed Tomography Imaging of Soil Systems'

Dataset DOI: 10.5258/SOTON/D0882 (DOI not yet live. DOI will go live upon acceptance and publication of the paper)

ReadMe Author: Callum Scotson, University of Southampton

This dataset supports the publication:
AUTHORS Callum P. Scotson, Maria Munoz-Hernando, Simon J. Duncan, Siul A. Ruiz, Samuel D. Keyes, Arjen van Veelen, Iain E. Dunlop, Tiina Roose
TITLE Stabilising Gold Nanoparticles for use in X-ray Computed Tomography Imaging of Soil Systems
JOURNAL Royal Society Open Science


This folder contains:
- Experimental data including Uv-Vis data, ICP-MS data results and processed data from XCT images.
	- The files 'UvVis_MQ_Actual.mat' and 'UvVis_MQ_AuNP_Plotter.m' contains Uv-Vis data and plotting script for gold nanoparticles in ultrapure water (presented in figure 3).
	
	- The files 'UvVis_Coated_And_Uncoated_Actual.mat' and 'UvVis_Coated_And_Uncoated_AuNPs_Plotter.m' contains Uv-Vis data and plotting script for coated and non-coated nanoparticles in soil 
	water solutions (presented in figure 4).
	
	- The files 'UvVis_SoilColumn_and_Oct_Data.mat' and 'UvVis_SoilColumn_and_Oct_Plotter.m' contains Uv-Vis data and plotting script for coated nanoparticles extracted from imaged and 
	non-imaged soil columns (presented in figure 6).
	
	- The files 'A2S1M3_Data_Transposed.mat' and 'A2S1M3_Plotter_Transposed.m' contains grey value with depth data and plotting script for gold nanoarpticles in silica and/or 
	alumina extracted from XCT images (presented in supplementary figure S2).

	- The Excel .xlsx file 'C_Scotson_Soil_Waters_Screen_06.04.17_1367_.xlsx' contains the ICP-MS data for the three soil water solutions (presented in Table 3).

- Code for image processing of XCT data and mathematical modelling.
	
	- The ImageJ Macro code used to extract the the mean grey values with depth for the diffusion estimation model is given in the .ijm file 
	'Stack_Sub_Volume_Mean.ijm'

Date of data collection: Jan-17 to Jan-19

Information about geographic location of data collection: University of Southampton, U.K.
