# Supplementary material for: Stabilizing gold nanoparticles for use in X-ray computed tomography imaging of soil systems
Source: R Soc Open Sci. 2019 Oct 16;6(10):190769. doi: 10.1098/rsos.190769 (PMC6837195; doi:10.1098/rsos.190769)
Supplement: UvVis MQ AuNP plotter [file rsos190769supp10.m]

%Plots the UV-Vis data for AuNPs in MQ Water

%Requires UvVis_MQ_Actual.mat to be loaded into workspace
figure
plot(Wavelength, MQ_Only, Wavelength, MQ_AuNP)
axis([450 800 0 0.2])


xlabel('Wavelength (nm)')
ylabel('Absorbance')

legend ('UHQ Water','UHQ with AuNPs')
