# Supplementary material for: Stabilizing gold nanoparticles for use in X-ray computed tomography imaging of soil systems
Source: R Soc Open Sci. 2019 Oct 16;6(10):190769. doi: 10.1098/rsos.190769 (PMC6837195; doi:10.1098/rsos.190769)
Supplement: Buffer power for callum [file rsos190769supp13.mph]

Archive with 17 entries (17 files):
- fileversion
- modelinfo.xml
- usedlicenses.txt
- savepoint1/model.zip
- dmodel.xml
- model.xml
- savepoint1/savepoint.xml
- geometry2.mphbin
- xmesh1.mphbin
- solution1.mphbin
- solutionblock1.mphbin
- solutionstatic1.mphbin
- geometry1.mphbin
- mesh1.mphbin
- geommanager1.mphbin
- fileids.xml
- guimodel.xml
