# Supplementary material for: Stabilizing gold nanoparticles for use in X-ray computed tomography imaging of soil systems
Source: R Soc Open Sci. 2019 Oct 16;6(10):190769. doi: 10.1098/rsos.190769 (PMC6837195; doi:10.1098/rsos.190769)
Supplement: Buffer power for callum [file rsos190769supp13.mph › modelinfo.xml]

<?xml version="1.0" encoding="UTF-8"?>
<modelInfo comsolVersion="5.3.0.260" entityComments="Untitled&#xa;&#xa;" modelType="MODEL" isRunnable="false" pdfResources="" passwordProtection="off" startMode="edit" ignoreLicenseErrors="off" title="Untitled" description="" runtimeProtection="off" windowTitle="Untitled" expectedComputationTime="" lastComputationTime="0.464 s" mainPartSDim="None">
  <historyInfo createdIn="COMSOL 5.3 (Build: 260)" author="" createdDate="1528212705710" lastModifiedBy="" lastModifiedDate="1528737193439"/>
  <licenseInfo products=""/>
  <physicsInfo physics="General_form_PDE"/>
  <geometryInfo>
    <geom tag="geom1" dimension="1"/>
  </geometryInfo>
</modelInfo>
