# Supplementary material for: Stabilizing gold nanoparticles for use in X-ray computed tomography imaging of soil systems
Source: R Soc Open Sci. 2019 Oct 16;6(10):190769. doi: 10.1098/rsos.190769 (PMC6837195; doi:10.1098/rsos.190769)
Supplement: Buffer power for callum [file rsos190769supp13.mph › dmodel.xml]

<?xml version="1.0" encoding="UTF-8"?>
<Model tag="Model2" name="Buffer_power_for_callum.mph">
  <!-- User comments -->
  <entityComments T="0">Untitled

</entityComments>
  <!-- Created by -->
  <entityAuthor T="0"></entityAuthor>
  <!-- Creation time -->
  <entityCreationTime T="11">1528212705710</entityCreationTime>
  <!-- Last modification time -->
  <entityModifyTime T="11">1528737193439</entityModifyTime>
  <!-- Updated by -->
  <entityModifiedBy T="0"></entityModifiedBy>
  <fontsize T="5">-1</fontsize>
  <fontfamily T="0">automatic</fontfamily>
  <comsolVersion T="0">COMSOL 5.3 (Build: 260)</comsolVersion>
  <!-- Unit base system -->
  <baseSystem T="0">SI</baseSystem>
  <!-- Serial number -->
  <srl T="0">7073721</srl>
  <!-- Tags to save points -->
  <savePointTags T="0">savepoint1</savePointTags>
  <!-- File version -->
  <savedInVersion T="5">1034</savedInVersion>
  <!-- Binary objects corresponding to solutions -->
  <savePointBinary T="52" class="GEOMETRY" resource="geometry1.mphbin" id="1e29bd8343286cfc" fileid="8ed77300219cb532"/>
  <savePointBinary T="52" class="MESH" resource="mesh1.mphbin" id="2e50442fb60f27a8" fileid="fa251b0f8c15d037"/>
  <!-- Names of savepoints -->
  <savePointIndex T="0">savepoint1</savePointIndex>
  <savePointIndex T="0">savepoint1</savePointIndex>
  <!-- Geom/Mesh sequence tags of savepoints -->
  <savePointSeqTag T="0">geom1</savePointSeqTag>
  <savePointSeqTag T="0">mesh1</savePointSeqTag>
  <!-- True if native object has CAD representation -->
  <savePointHasCadRep T="3">false</savePointHasCadRep>
  <savePointHasCadRep T="3">false</savePointHasCadRep>
  <!-- Last computation time (ms) -->
  <lastComputationTime T="11">464</lastComputationTime>
  <!-- Local model file path -->
  <modelPath T="0">////filestore.soton.ac.uk/users/cps1u16/mydocuments/AuNP/Buffer Power Model/Buffer_power_for_callum.mph</modelPath>
  <ModelParam tag="param" name="Parameters">
    <!-- User comments -->
    <entityComments T="0"></entityComments>
    <!-- Created by -->
    <entityAuthor T="0"></entityAuthor>
    <!-- Creation time -->
    <entityCreationTime T="11">1528212349166</entityCreationTime>
    <!-- Last modification time -->
    <entityModifyTime T="11">1528737193437</entityModifyTime>
    <!-- Updated by -->
    <entityModifiedBy T="0"></entityModifiedBy>
    <!-- Expressions -->
    <expressions T="31" name="phi" expr="0.4"></expressions>
    <expressions T="31" name="b" expr="70"></expressions>
    <expressions T="31" name="D" expr="4.5e-13"></expressions>
    <expressions T="31" name="v" expr="5.8e-8"></expressions>
    <!-- Show parameters -->
    <visible T="3">true</visible>
  </ModelParam>
  <PhysicsList tag="physics" name="Physics">
    <!-- User comments -->
    <entityComments T="0"></entityComments>
    <!-- Created by -->
    <entityAuthor T="0"></entityAuthor>
    <!-- Creation time -->
    <entityCreationTime T="11">1528212349166</entityCreationTime>
    <Physics op="GeneralFormPDE" tag="g" name="General Form PDE">
      <!-- User comments -->
      <entityComments T="0"></entityComments>
      <!-- Created by -->
      <entityAuthor T="0"></entityAuthor>
      <!-- Creation time -->
      <entityCreationTime T="11">1528212349895</entityCreationTime>
      <selection T="32" selection="LocalSelection" flags="16" selType="GEOMDIM">
        <explicit dim="1" hDim="1" geom="/geom/geom1"/>
      </selection>
      <!-- Geometry -->
      <geom T="50">/geom/geom1</geom>
      <!-- Scope identifier -->
      <identifier T="0">g</identifier>
      <PhysicsFieldList tag="field" name="List">
        <!-- User comments -->
        <entityComments T="0"></entityComments>
        <!-- Created by -->
        <entityAuthor T="0"></entityAuthor>
        <!-- Creation time -->
        <entityCreationTime T="11">1528212349874</entityCreationTime>
        <PhysicsField tag="dimensionless">
          <!-- Node status -->
          <entityFlags T="51">NOREMOVE|NORETAG|NODEACTIVATE</entityFlags>
          <!-- Identifier -->
          <applfieldID T="0">dimensionless</applfieldID>
          <!-- Component names -->
          <components T="1">1,'c'</components>
          <!-- Filed name -->
          <fieldname T="0">c</fieldname>
        </PhysicsField>
      </PhysicsFieldList>
      <FeatureInfoList tag="featureInfo" name="List">
        <!-- User comments -->
        <entityComments T="0"></entityComments>
        <!-- Created by -->
        <entityAuthor T="0"></entityAuthor>
        <!-- Creation time -->
        <entityCreationTime T="11">1528212349874</entityCreationTime>
        <FeatureInfo tag="info" name="Equation View">
          <!-- Node status -->
          <entityFlags T="51">NOREMOVE|NODEACTIVATE</entityFlags>
          <!-- User comments -->
          <entityComments T="0"></entityComments>
          <!-- Created by -->
          <entityAuthor T="0"></entityAuthor>
          <!-- Creation time -->
          <entityCreationTime T="11">1528212349895</entityCreationTime>
          <!-- Last modification time -->
          <entityModifyTime T="11">1528737193437</entityModifyTime>
          <!-- Updated by -->
          <entityModifiedBy T="0"></entityModifiedBy>
          <!-- Study selection -->
          <studyType T="0">/StudyList/std1/StudyFeatureList/time</studyType>
        </FeatureInfo>
      </FeatureInfoList>
      <PhysicsFeatureList tag="feature" name="List">
        <!-- User comments -->
        <entityComments T="0"></entityComments>
        <!-- Created by -->
        <entityAuthor T="0"></entityAuthor>
        <!-- Creation time -->
        <entityCreationTime T="11">1528212349875</entityCreationTime>
        <PhysicsFeature op="GeneralFormPDE" tag="gfeq1" name="General Form PDE 1">
          <!-- Node status -->
          <entityFlags T="51">NOREMOVE|NODEACTIVATE</entityFlags>
          <!-- User comments -->
          <entityComments T="0"></entityComments>
          <!-- Created by -->
          <entityAuthor T="0"></entityAuthor>
          <!-- Creation time -->
          <entityCreationTime T="11">1528212349884</entityCreationTime>
          <selection T="32" selection="XDLocalSelection" flags="17" selType="GEOMDIM">
            <explicit dim="1" hDim="1" geom="/geom/geom1"/>
          </selection>
          <!-- Parameter values -->
          <param T="33" param="f" value="1|1,'0'"></param>
          <param T="33" param="Ga" value="1|1,'-D*cx+v*c'"></param>
          <param T="33" param="da" value="1|1,'(phi+b)'"></param>
          <param T="33" param="ea" value="1|1,'0'"></param>
          <param T="33" param="StudyStep" value="1|1,'std1/time'"></param>
          <!-- Feature dimension -->
          <edim T="5">1</edim>
          <!-- Flag indicating default feature -->
          <default T="3">true</default>
          <FeatureInfoList tag="featureInfo" name="List">
            <!-- User comments -->
            <entityComments T="0"></entityComments>
            <!-- Created by -->
            <entityAuthor T="0"></entityAuthor>
            <!-- Creation time -->
            <entityCreationTime T="11">1528212349884</entityCreationTime>
            <FeatureInfo tag="info" name="Equation View">
              <!-- Node status -->
              <entityFlags T="51">NOREMOVE|NODEACTIVATE</entityFlags>
              <!-- User comments -->
              <entityComments T="0"></entityComments>
              <!-- Created by -->
              <entityAuthor T="0"></entityAuthor>
              <!-- Creation time -->
              <entityCreationTime T="11">1528212349884</entityCreationTime>
              <!-- Last modification time -->
              <entityModifyTime T="11">1528737193437</entityModifyTime>
              <!-- Updated by -->
              <entityModifiedBy T="0"></entityModifiedBy>
              <!-- Study selection -->
              <studyType T="0">/StudyList/std1/StudyFeatureList/time</studyType>
            </FeatureInfo>
          </FeatureInfoList>
          <ModelEntityTag tag="DomainType">
            <!-- List of tags -->
            <values T="1">2,'VOID','GEOMETRY'</values>
          </ModelEntityTag>
          <PhysicsFeatureList tag="feature" name="List">
            <!-- User comments -->
            <entityComments T="0"></entityComments>
            <!-- Created by -->
            <entityAuthor T="0"></entityAuthor>
            <!-- Creation time -->
            <entityCreationTime T="11">1528212349885</entityCreationTime>
          </PhysicsFeatureList>
        </PhysicsFeature>
        <PhysicsFeature op="ZeroFluxBoundary" tag="zflx1" name="Zero Flux 1">
          <!-- Node status -->
          <entityFlags T="51">NOREMOVE|NODEACTIVATE</entityFlags>
          <!-- User comments -->
          <entityComments T="0"></entityComments>
          <!-- Created by -->
          <entityAuthor T="0"></entityAuthor>
          <!-- Creation time -->
          <entityCreationTime T="11">1528212349885</entityCreationTime>
          <selection T="32" selection="XDLocalSelection" flags="17" selType="GEOMDIM">
            <explicit dim="0" hDim="0" geom="/geom/geom1"/>
          </selection>
          <!-- Parameter values -->
          <param T="33" param="StudyStep" value="1|1,'std1/time'"></param>
          <!-- Feature dimension -->
          <edim T="5">0</edim>
          <!-- Flag indicating default feature -->
          <default T="3">true</default>
          <FeatureInfoList tag="featureInfo" name="List">
            <!-- User comments -->
            <entityComments T="0"></entityComments>
            <!-- Created by -->
            <entityAuthor T="0"></entityAuthor>
            <!-- Creation time -->
            <entityCreationTime T="11">1528212349885</entityCreationTime>
            <FeatureInfo tag="info" name="Equation View">
              <!-- Node status -->
              <entityFlags T="51">NOREMOVE|NODEACTIVATE</entityFlags>
              <!-- User comments -->
              <entityComments T="0"></entityComments>
              <!-- Created by -->
              <entityAuthor T="0"></entityAuthor>
              <!-- Creation time -->
              <entityCreationTime T="11">1528212349885</entityCreationTime>
              <!-- Last modification time -->
              <entityModifyTime T="11">1528737193437</entityModifyTime>
              <!-- Updated by -->
              <entityModifiedBy T="0"></entityModifiedBy>
              <!-- Study selection -->
              <studyType T="0">/StudyList/std1/StudyFeatureList/time</studyType>
            </FeatureInfo>
          </FeatureInfoList>
          <ModelEntityTag tag="DomainType">
            <!-- List of tags -->
            <values T="1">1,'EXTERIOR'</values>
          </ModelEntityTag>
          <PhysicsFeatureList tag="feature" name="List">
            <!-- User comments -->
            <entityComments T="0"></entityComments>
            <!-- Created by -->
            <entityAuthor T="0"></entityAuthor>
            <!-- Creation time -->
            <entityCreationTime T="11">1528212349885</entityCreationTime>
          </PhysicsFeatureList>
        </PhysicsFeature>
        <PhysicsFeature op="init" tag="init1" name="Initial Values 1">
          <!-- Node status -->
          <entityFlags T="51">NOREMOVE|NODEACTIVATE</entityFlags>
          <!-- User comments -->
          <entityComments T="0"></entityComments>
          <!-- Created by -->
          <entityAuthor T="0"></entityAuthor>
          <!-- Creation time -->
          <entityCreationTime T="11">1528212349886</entityCreationTime>
          <selection T="32" selection="XDLocalSelection" flags="17" selType="GEOMDIM">
            <explicit dim="1" hDim="1" geom="/geom/geom1"/>
          </selection>
          <!-- Parameter values -->
          <param T="33" param="c" value="1|1,'int(x)'"></param>
          <param T="33" param="ct" value="1|1,'0'"></param>
          <param T="33" param="StudyStep" value="1|1,'std1/time'"></param>
          <!-- Feature dimension -->
          <edim T="5">1</edim>
          <!-- Flag indicating default feature -->
          <default T="3">true</default>
          <FeatureInfoList tag="featureInfo" name="List">
            <!-- User comments -->
            <entityComments T="0"></entityComments>
            <!-- Created by -->
            <entityAuthor T="0"></entityAuthor>
            <!-- Creation time -->
            <entityCreationTime T="11">1528212349886</entityCreationTime>
            <FeatureInfo tag="info" name="Equation View">
              <!-- Node status -->
              <entityFlags T="51">NOREMOVE|NODEACTIVATE</entityFlags>
              <!-- User comments -->
              <entityComments T="0"></entityComments>
              <!-- Created by -->
              <entityAuthor T="0"></entityAuthor>
              <!-- Creation time -->
              <entityCreationTime T="11">1528212349886</entityCreationTime>
              <!-- Last modification time -->
              <entityModifyTime T="11">1528737193437</entityModifyTime>
              <!-- Updated by -->
              <entityModifiedBy T="0"></entityModifiedBy>
              <!-- Study selection -->
              <studyType T="0">/StudyList/std1/StudyFeatureList/time</studyType>
            </FeatureInfo>
          </FeatureInfoList>
          <ModelEntityTag tag="DomainType">
            <!-- List of tags -->
            <values T="1">1,'ACTIVE'</values>
          </ModelEntityTag>
          <PhysicsFeatureList tag="feature" name="List">
            <!-- User comments -->
            <entityComments T="0"></entityComments>
            <!-- Created by -->
            <entityAuthor T="0"></entityAuthor>
            <!-- Creation time -->
            <entityCreationTime T="11">1528212349886</entityCreationTime>
          </PhysicsFeatureList>
        </PhysicsFeature>
      </PhysicsFeatureList>
      <PhysicsPropList tag="prop" name="List">
        <!-- User comments -->
        <entityComments T="0"></entityComments>
        <!-- Created by -->
        <entityAuthor T="0"></entityAuthor>
        <!-- Creation time -->
        <entityCreationTime T="11">1528212349875</entityCreationTime>
        <PhysicsProp tag="PhysicsSymbols">
          <!-- Parameter values -->
          <param T="33" param="PhysicsSymbols" value="1|1,'off'"></param>
          <param T="33" param="physicsSymbolButtons" value="1|1,'0'"></param>
        </PhysicsProp>
        <PhysicsProp tag="ShapeProperty">
          <!-- Parameter values -->
          <param T="33" param="shapeFunctionType" value="1|1,'shlag'"></param>
          <param T="33" param="order" value="1|1,'2'"></param>
          <param T="33" param="boundaryFlux" value="1|1,'1'"></param>
          <param T="33" param="boundaryFluxSmooth" value="1|1,'1'"></param>
          <param T="33" param="hiddenRowLabels" value="1|1,'Field name'"></param>
          <param T="33" param="valueType" value="1|1,'complex'"></param>
          <param T="33" param="frame" value="1|1,'spatial'"></param>
        </PhysicsProp>
        <PhysicsProp tag="EquationForm">
          <!-- Parameter values -->
          <param T="33" param="form" value="1|1,'Automatic'"></param>
          <param T="33" param="freq_src" value="1|1,'fromSolver'"></param>
          <param T="33" param="freq" value="1|1,'1[kHz]'"></param>
          <param T="33" param="showAllModelInputs" value="1|1,'0'"></param>
        </PhysicsProp>
        <PhysicsProp tag="Units">
          <!-- Parameter values -->
          <param T="33" param="DependentVariableQuantity" value="1|1,'dimensionless'"></param>
          <param T="33" param="CustomDependentVariableUnit" value="1|1,'m'"></param>
          <param T="33" param="SourceTermQuantity" value="1|1,'none'"></param>
          <param T="33" param="CustomSourceTermUnit" value="1|1,'m^-2'"></param>
        </PhysicsProp>
        <PhysicsProp tag="StudyStep">
          <!-- Parameter values -->
          <param T="33" param="StudyStep" value="1|1,'0'"></param>
        </PhysicsProp>
      </PhysicsPropList>
    </Physics>
  </PhysicsList>
  <GeomList tag="geom" name="Geometry Parts">
    <!-- User comments -->
    <entityComments T="0"></entityComments>
    <!-- Created by -->
    <entityAuthor T="0"></entityAuthor>
    <!-- Creation time -->
    <entityCreationTime T="11">1528212349169</entityCreationTime>
    <GeomSequence tag="geom1" name="Geometry 1">
      <!-- Node status -->
      <entityFlags T="51">NODEACTIVATE</entityFlags>
      <!-- Containing model node -->
      <storedParent T="50">/modelNode/comp1</storedParent>
      <!-- User comments -->
      <entityComments T="0"></entityComments>
      <!-- Created by -->
      <entityAuthor T="0"></entityAuthor>
      <!-- Creation time -->
      <entityCreationTime T="11">1528212349682</entityCreationTime>
      <!-- Last modification time -->
      <entityModifyTime T="11">1528737193437</entityModifyTime>
      <!-- Updated by -->
      <entityModifiedBy T="0"></entityModifiedBy>
      <assocID T="6">1,0,506051971,-1096124774</assocID>
      <angularUnit T="0">deg</angularUnit>
      <assocMaps T="7">{0,0,0},{0,-1}</assocMaps>
      <inverseAssocMaps T="7">{0},{0}</inverseAssocMaps>
      <current T="50">/geom/geom1/feature/fin</current>
      <externallySet T="3">false</externallySet>
      <geometryFrame T="50">/frame/geometry1</geometryFrame>
      <geomInfo T="50">/geom/geom1/geomnative</geomInfo>
      <!-- Geometry kernel -->
      <geomrep T="0">comsol</geomrep>
      <lastBuiltFeature T="50">/geom/geom1/feature/fin</lastBuiltFeature>
      <lengthUnit T="0">m</lengthUnit>
      <materialFrame T="50">/frame/material1</materialFrame>
      <meshFrame T="50">/frame/mesh1</meshFrame>
      <sdim T="5">1</sdim>
      <spatialFrame T="50">/frame/spatial1</spatialFrame>
      <xmeshIndex T="5">1</xmeshIndex>
      <!-- Geometry sequence type -->
      <sequenceType T="103">STANDARD</sequenceType>
      <hashKey T="11">145419662927107</hashKey>
      <GeomFeatureList tag="feature" name="List">
        <!-- User comments -->
        <entityComments T="0"></entityComments>
        <!-- Created by -->
        <entityAuthor T="0"></entityAuthor>
        <!-- Creation time -->
        <entityCreationTime T="11">1528212349682</entityCreationTime>
        <GeomFeature op="Interval" tag="i1" name="Interval 1">
          <!-- User comments -->
          <entityComments T="0"></entityComments>
          <!-- Created by -->
          <entityAuthor T="0"></entityAuthor>
          <!-- Creation time -->
          <entityCreationTime T="11">1528212358070</entityCreationTime>
          <!-- Key containing all property values -->
          <key T="0">true[deg]intervalsonep10.0p20.04</key>
          <!-- Current feature status -->
          <status T="101">BUILT</status>
          <!-- Status of last build operation -->
          <buildStatus T="101">BUILT</buildStatus>
          <!-- Contribute to -->
          <propertyValue T="30" value="none" name="p:contributeto" ReferenceContainerList="/geom/geom1/selection" CompositeIndex="1"></propertyValue>
          <!-- Right endpoint -->
          <propertyValue T="30" value="0.04" name="p:p2"></propertyValue>
          <!-- Points -->
          <propertyValue T="30" valueMatrix="1|2,'0','0.04'" name="p:p"></propertyValue>
          <cacheTag T="11">-5026800838192749679</cacheTag>
          <!-- Unique identifier -->
          <id T="5">2</id>
          <NodeDefaultValues>12,'p:selresult','p:selresultshow','p:intervals','p:p1','p:p_vector_method','p:p_vector_start','p:p_vector_stop','p:p_vector_step','p:p_vector_numvalues','p:p_vector_function','p:p_vector_interval','p:p_vector_freqperdec'</NodeDefaultValues>
          <GeomObjectList tag="geom">
            <GeomObject tag="i1(1)" name="Interval">
              <!-- Node status -->
              <entityFlags T="51">NORETAG</entityFlags>
              <!-- User comments -->
              <entityComments T="0"></entityComments>
              <!-- Created by -->
              <entityAuthor T="0"></entityAuthor>
              <!-- Creation time -->
              <entityCreationTime T="11">1528212370709</entityCreationTime>
              <assocID T="6">2,0,-1170393275,-832262865</assocID>
              <GeomNative tag="geomnative">
                <!-- Space dimension. -->
                <spaceDim T="5">1</spaceDim>
                <!-- Number of entities. -->
                <numEntities T="6">2,1</numEntities>
                <!-- Number of entities for mesh control. -->
                <numEntitiesMesh T="6">2,1</numEntitiesMesh>
                <!-- Number of finite void regions. -->
                <numFiniteVoids T="5">0</numFiniteVoids>
                <!-- Geometry exists. -->
                <existing T="3">true</existing>
                <!-- Void regions are labeled. -->
                <voidsLabeled T="3">true</voidsLabeled>
                <!-- Size. -->
                <geomScale T="12">0.04</geomScale>
                <!-- Relative tolerance. -->
                <geomTol T="12">1.0E-10</geomTol>
                <!-- Object type -->
                <type T="0">solid</type>
                <!-- Geom object -->
                <geom T="52" class="GEOMETRY" resource="geometry2.mphbin" id="ba3d374552e2a391" fileid="392fb5d359ad0fb2"/>
              </GeomNative>
            </GeomObject>
          </GeomObjectList>
          <GeomFeatureList tag="feature" name="List">
            <!-- User comments -->
            <entityComments T="0"></entityComments>
            <!-- Created by -->
            <entityAuthor T="0"></entityAuthor>
            <!-- Creation time -->
            <entityCreationTime T="11">1528212358071</entityCreationTime>
          </GeomFeatureList>
          <GeomObjectList tag="importedGeom" name="List">
            <!-- User comments -->
            <entityComments T="0"></entityComments>
            <!-- Created by -->
            <entityAuthor T="0"></entityAuthor>
            <!-- Creation time -->
            <entityCreationTime T="11">1528212370705</entityCreationTime>
            <GeomObject tag="i0" name="Interval">
              <!-- Node status -->
              <entityFlags T="51">NORETAG</entityFlags>
              <!-- User comments -->
              <entityComments T="0"></entityComments>
              <!-- Created by -->
              <entityAuthor T="0"></entityAuthor>
              <!-- Creation time -->
              <entityCreationTime T="11">1528212370708</entityCreationTime>
              <GeomNative tag="geomnative">
                <!-- Space dimension. -->
                <spaceDim T="5">1</spaceDim>
                <!-- Number of entities. -->
                <numEntities T="6">2,1</numEntities>
                <!-- Number of entities for mesh control. -->
                <numEntitiesMesh T="6">2,1</numEntitiesMesh>
                <!-- Number of finite void regions. -->
                <numFiniteVoids T="5">0</numFiniteVoids>
                <!-- Geometry exists. -->
                <existing T="3">true</existing>
                <!-- Void regions are labeled. -->
                <voidsLabeled T="3">true</voidsLabeled>
                <!-- Size. -->
                <geomScale T="12">0.04</geomScale>
                <!-- Relative tolerance. -->
                <geomTol T="12">1.0E-10</geomTol>
                <!-- Object type -->
                <type T="0">solid</type>
                <!-- Geom object -->
                <geom T="52" class="GEOMETRY" resource="geometry2.mphbin" id="ba3d374552e2a391" fileid="392fb5d359ad0fb2"/>
              </GeomNative>
            </GeomObject>
          </GeomObjectList>
        </GeomFeature>
        <GeomFeature op="Finalize" tag="fin" name="Form Union">
          <!-- Node status -->
          <entityFlags T="51">NOREMOVE|NORETAG|NODEACTIVATE</entityFlags>
          <!-- User comments -->
          <entityComments T="0"></entityComments>
          <!-- Created by -->
          <entityAuthor T="0"></entityAuthor>
          <!-- Creation time -->
          <entityCreationTime T="11">1528212349683</entityCreationTime>
          <!-- Key containing all property values -->
          <key T="0">true[deg]actionunionrepairtoltypeautogeomrepcomsol</key>
          <!-- Current feature status -->
          <status T="101">BUILT</status>
          <!-- Status of last build operation -->
          <buildStatus T="101">BUILT</buildStatus>
          <!-- Absolute repair tolerance -->
          <propertyValue T="30" value="4.0E-8" name="p:absrepairtol"></propertyValue>
          <cacheTag T="11">2173476666648063228</cacheTag>
          <!-- Unique identifier -->
          <id T="5">1</id>
          <NodeDefaultValues>8,'p:action','p:imprint','p:createpairs','p:splitpairs','p:pairtype','p:repairtoltype','p:repairtol','p:geomrep'</NodeDefaultValues>
          <GeomObjectList tag="geom">
            <GeomObject tag="fin(1)" name="Form_union/assembly">
              <!-- Node status -->
              <entityFlags T="51">NORETAG</entityFlags>
              <!-- User comments -->
              <entityComments T="0"></entityComments>
              <!-- Created by -->
              <entityAuthor T="0"></entityAuthor>
              <!-- Creation time -->
              <entityCreationTime T="11">1528212375285</entityCreationTime>
              <assocID T="6">1,0,506051971,-1096124774</assocID>
              <GeomNative tag="geomnative">
                <!-- Space dimension. -->
                <spaceDim T="5">1</spaceDim>
                <!-- Number of entities. -->
                <numEntities T="6">2,1</numEntities>
                <!-- Number of entities for mesh control. -->
                <numEntitiesMesh T="6">2,1</numEntitiesMesh>
                <!-- Number of finite void regions. -->
                <numFiniteVoids T="5">0</numFiniteVoids>
                <!-- Geometry exists. -->
                <existing T="3">true</existing>
                <!-- Void regions are labeled. -->
                <voidsLabeled T="3">true</voidsLabeled>
                <!-- Size. -->
                <geomScale T="12">0.04</geomScale>
                <!-- Relative tolerance. -->
                <geomTol T="12">1.0E-10</geomTol>
                <!-- Object type -->
                <type T="0">solid</type>
                <!-- Geom object -->
                <geom T="52" class="GEOMETRY" resource="geometry1.mphbin" id="1e29bd8343286cfc" fileid="8ed77300219cb532"/>
              </GeomNative>
            </GeomObject>
          </GeomObjectList>
          <GeomFeatureList tag="feature" name="List">
            <!-- User comments -->
            <entityComments T="0"></entityComments>
            <!-- Created by -->
            <entityAuthor T="0"></entityAuthor>
            <!-- Creation time -->
            <entityCreationTime T="11">1528212349683</entityCreationTime>
          </GeomFeatureList>
        </GeomFeature>
      </GeomFeatureList>
      <GeomObjectSelectionFeatureList tag="selection" name="Cumulative Selections">
        <!-- User comments -->
        <entityComments T="0"></entityComments>
        <!-- Created by -->
        <entityAuthor T="0"></entityAuthor>
        <!-- Creation time -->
        <entityCreationTime T="11">1528212349683</entityCreationTime>
      </GeomObjectSelectionFeatureList>
      <GeomNative tag="geomnative">
        <!-- Space dimension. -->
        <spaceDim T="5">1</spaceDim>
        <!-- Number of entities. -->
        <numEntities T="6">2,1</numEntities>
        <!-- Number of entities for mesh control. -->
        <numEntitiesMesh T="6">2,1</numEntitiesMesh>
        <!-- Number of finite void regions. -->
        <numFiniteVoids T="5">0</numFiniteVoids>
        <!-- Geometry exists. -->
        <existing T="3">true</existing>
        <!-- Void regions are labeled. -->
        <voidsLabeled T="3">true</voidsLabeled>
        <!-- Size. -->
        <geomScale T="12">0.04</geomScale>
        <!-- Relative tolerance. -->
        <geomTol T="12">1.0E-10</geomTol>
        <!-- Bounding box -->
        <boundingBox T="13">0.0,0.04</boundingBox>
        <!-- Object type -->
        <type T="0">solid</type>
        <!-- Geom object -->
        <geom T="52" class="GEOMETRY" resource="geometry1.mphbin" id="1e29bd8343286cfc" fileid="8ed77300219cb532"/>
      </GeomNative>
    </GeomSequence>
  </GeomList>
  <GroupList tag="group" name="Load and Constraint Groups">
    <!-- User comments -->
    <entityComments T="0"></entityComments>
    <!-- Created by -->
    <entityAuthor T="0"></entityAuthor>
    <!-- Creation time -->
    <entityCreationTime T="11">1528212349170</entityCreationTime>
  </GroupList>
  <OdeList tag="ode" name="List">
    <!-- User comments -->
    <entityComments T="0"></entityComments>
    <!-- Created by -->
    <entityAuthor T="0"></entityAuthor>
    <!-- Creation time -->
    <entityCreationTime T="11">1528212349170</entityCreationTime>
  </OdeList>
  <FieldList tag="field" name="List">
    <!-- User comments -->
    <entityComments T="0"></entityComments>
    <!-- Created by -->
    <entityAuthor T="0"></entityAuthor>
    <!-- Creation time -->
    <entityCreationTime T="11">1528212349170</entityCreationTime>
    <Field tag="field1">
      <!-- Link to generator -->
      <derivedFrom T="50">/physics/g/feature/gfeq1</derivedFrom>
      <fieldname T="0">c</fieldname>
      <!-- Shape functions -->
      <shapes T="50">/shape/shape1</shapes>
    </Field>
  </FieldList>
  <ProbeFeatureList tag="probe" name="List">
    <!-- User comments -->
    <entityComments T="0"></entityComments>
    <!-- Created by -->
    <entityAuthor T="0"></entityAuthor>
    <!-- Creation time -->
    <entityCreationTime T="11">1528212349170</entityCreationTime>
  </ProbeFeatureList>
  <ProbeFeatureList tag="massProp" name="List">
    <!-- User comments -->
    <entityComments T="0"></entityComments>
    <!-- Created by -->
    <entityAuthor T="0"></entityAuthor>
    <!-- Creation time -->
    <entityCreationTime T="11">1528212349170</entityCreationTime>
  </ProbeFeatureList>
  <CplList tag="cpl" name="List">
    <!-- User comments -->
    <entityComments T="0"></entityComments>
    <!-- Created by -->
    <entityAuthor T="0"></entityAuthor>
    <!-- Creation time -->
    <entityCreationTime T="11">1528212349171</entityCreationTime>
  </CplList>
  <FunctionFeatureList tag="func" name="Functions">
    <!-- User comments -->
    <entityComments T="0"></entityComments>
    <!-- Created by -->
    <entityAuthor T="0"></entityAuthor>
    <!-- Creation time -->
    <entityCreationTime T="11">1528212349171</entityCreationTime>
    <FunctionFeature op="Rectangle" tag="rect1" name="Rectangle 1">
      <!-- User comments -->
      <entityComments T="0"></entityComments>
      <!-- Created by -->
      <entityAuthor T="0"></entityAuthor>
      <!-- Creation time -->
      <entityCreationTime T="11">1528212536962</entityCreationTime>
      <!-- Last modification time -->
      <entityModifyTime T="11">1528737193437</entityModifyTime>
      <!-- Updated by -->
      <entityModifiedBy T="0"></entityModifiedBy>
      <!-- Function name -->
      <propertyValue T="30" value="int" name="p:funcname"></propertyValue>
      <!-- Lower limit -->
      <propertyValue T="30" value="0" name="p:lower"></propertyValue>
      <!-- Upper limit -->
      <propertyValue T="30" value="0.002" name="p:upper"></propertyValue>
      <!-- Size of transition zone -->
      <propertyValue T="30" value="0.001" name="p:smooth"></propertyValue>
      <NodeDefaultValues>3,'p:relaxnamecheck','p:smoothactive','p:ncontder'</NodeDefaultValues>
      <FunctionFeatureList tag="feature" name="Functions">
        <!-- User comments -->
        <entityComments T="0"></entityComments>
        <!-- Created by -->
        <entityAuthor T="0"></entityAuthor>
        <!-- Creation time -->
        <entityCreationTime T="11">1528212537004</entityCreationTime>
      </FunctionFeatureList>
    </FunctionFeature>
  </FunctionFeatureList>
  <ExprList tag="expr" name="Variables">
    <!-- User comments -->
    <entityComments T="0"></entityComments>
    <!-- Created by -->
    <entityAuthor T="0"></entityAuthor>
    <!-- Creation time -->
    <entityCreationTime T="11">1528212349171</entityCreationTime>
    <Expr tag="iexpr1" name="Derived Variables 1">
      <!-- Link to generator -->
      <derivedFrom T="50">/</derivedFrom>
      <!-- User comments -->
      <entityComments T="0"></entityComments>
      <!-- Created by -->
      <entityAuthor T="0"></entityAuthor>
      <!-- Creation time -->
      <entityCreationTime T="11">1528366091781</entityCreationTime>
      <selection T="32" selection="XDLocalSelection" selType="GLOBAL">
      </selection>
      <!-- Expressions -->
      <expressions T="31" name="g_const" expr="9.80665[m/s^2]" descr="Acceleration of gravity"></expressions>
      <expressions T="31" name="N_A_const" expr="6.022140857E23[1/mol]" descr="Avogadro constant"></expressions>
      <expressions T="31" name="k_B_const" expr="1.38064852E-23[J/K]" descr="Boltzmann constant"></expressions>
      <expressions T="31" name="Z0_const" expr="root.mu0_const*root.c_const" descr="Characteristic impedance of vacuum"></expressions>
      <expressions T="31" name="me_const" expr="9.10938356E-31[kg]" descr="Electron mass"></expressions>
      <expressions T="31" name="e_const" expr="1.6021766208E-19[C]" descr="Elementary charge"></expressions>
      <expressions T="31" name="F_const" expr="96485.33289[C/mol]" descr="Faraday constant"></expressions>
      <expressions T="31" name="alpha_const" expr="0.0072973525664" descr="Fine-structure constant"></expressions>
      <expressions T="31" name="G_const" expr="6.67408E-11[m^3/(kg*s^2)]" descr="Gravitational constant"></expressions>
      <expressions T="31" name="hbar_const" expr="1.0545718E-34[J*s/rad]" descr="Reduced Planck's constant"></expressions>
      <expressions T="31" name="V_m_const" expr="0.022413962[m^3/mol]" descr="Molar volume of ideal gas"></expressions>
      <expressions T="31" name="mn_const" expr="1.674927471E-27[kg]" descr="Neutron mass"></expressions>
      <expressions T="31" name="epsilon0_const" expr="8.854187817E-12[F/m]" descr="Permittivity of vacuum"></expressions>
      <expressions T="31" name="mu0_const" expr="4*root.pi*1.0E-7[H/m]" descr="Permeability of vacuum"></expressions>
      <expressions T="31" name="h_const" expr="6.62607004E-34[J*s]" descr="Planck's constant"></expressions>
      <expressions T="31" name="mp_const" expr="1.672621898E-27[kg]" descr="Proton mass"></expressions>
      <expressions T="31" name="c_const" expr="299792458[m/s]" descr="Speed of light in vacuum"></expressions>
      <expressions T="31" name="sigma_const" expr="5.670367E-8[kg/(s^3*K^4)]" descr="Stefan-Boltzmann constant"></expressions>
      <expressions T="31" name="R_const" expr="8.3144598[J/(K*mol)]" descr="Universal gas constant"></expressions>
      <expressions T="31" name="b_const" expr="0.0028977729[m*K]" descr="Wien displacement law constant"></expressions>
      <expressions T="31" name="isRHS" expr="0"></expressions>
      <expressions T="31" name="t" expr="0" descr="Time"></expressions>
      <ModelEntityTag tag="Analysis">
        <!-- List of tags -->
        <values T="1">1,'std1/time'</values>
      </ModelEntityTag>
    </Expr>
    <Expr tag="iexpr2" name="Derived Variables 2">
      <!-- Link to generator -->
      <derivedFrom T="50">/frame/geometry1</derivedFrom>
      <!-- Containing model node -->
      <storedParent T="50">/modelNode/comp1</storedParent>
      <!-- User comments -->
      <entityComments T="0"></entityComments>
      <!-- Created by -->
      <entityAuthor T="0"></entityAuthor>
      <!-- Creation time -->
      <entityCreationTime T="11">1528366091781</entityCreationTime>
      <selection T="32" selection="XDLocalSelection" selType="GLOBAL">
      </selection>
      <!-- Expressions -->
      <expressions T="31" name="material.F11" expr="1" descr="Coordinate transform from Geometry frame to Material frame, 11 component"></expressions>
      <expressions T="31" name="material.F21" expr="0" descr="Coordinate transform from Geometry frame to Material frame, 21 component"></expressions>
      <expressions T="31" name="material.F31" expr="0" descr="Coordinate transform from Geometry frame to Material frame, 31 component"></expressions>
      <expressions T="31" name="material.F12" expr="0" descr="Coordinate transform from Geometry frame to Material frame, 12 component"></expressions>
      <expressions T="31" name="material.F22" expr="1" descr="Coordinate transform from Geometry frame to Material frame, 22 component"></expressions>
      <expressions T="31" name="material.F32" expr="0" descr="Coordinate transform from Geometry frame to Material frame, 32 component"></expressions>
      <expressions T="31" name="material.F13" expr="0" descr="Coordinate transform from Geometry frame to Material frame, 13 component"></expressions>
      <expressions T="31" name="material.F23" expr="0" descr="Coordinate transform from Geometry frame to Material frame, 23 component"></expressions>
      <expressions T="31" name="material.F33" expr="1" descr="Coordinate transform from Geometry frame to Material frame, 33 component"></expressions>
      <expressions T="31" name="material.detF" expr="1" descr="Volume factor from Geometry frame to Material frame"></expressions>
      <ModelEntityTag tag="Analysis">
        <!-- List of tags -->
        <values T="1">1,'std1/time'</values>
      </ModelEntityTag>
    </Expr>
    <Expr tag="iexpr3" name="Derived Variables 3">
      <!-- Link to generator -->
      <derivedFrom T="50">/frame/material1</derivedFrom>
      <!-- Containing model node -->
      <storedParent T="50">/modelNode/comp1</storedParent>
      <!-- User comments -->
      <entityComments T="0"></entityComments>
      <!-- Created by -->
      <entityAuthor T="0"></entityAuthor>
      <!-- Creation time -->
      <entityCreationTime T="11">1528366091781</entityCreationTime>
      <selection T="32" selection="XDLocalSelection" selType="GLOBAL">
      </selection>
      <!-- Expressions -->
      <expressions T="31" name="spatial.F11" expr="1" descr="Coordinate transform from Material frame to Spatial frame, 11 component"></expressions>
      <expressions T="31" name="spatial.F21" expr="0" descr="Coordinate transform from Material frame to Spatial frame, 21 component"></expressions>
      <expressions T="31" name="spatial.F31" expr="0" descr="Coordinate transform from Material frame to Spatial frame, 31 component"></expressions>
      <expressions T="31" name="spatial.F12" expr="0" descr="Coordinate transform from Material frame to Spatial frame, 12 component"></expressions>
      <expressions T="31" name="spatial.F22" expr="1" descr="Coordinate transform from Material frame to Spatial frame, 22 component"></expressions>
      <expressions T="31" name="spatial.F32" expr="0" descr="Coordinate transform from Material frame to Spatial frame, 32 component"></expressions>
      <expressions T="31" name="spatial.F13" expr="0" descr="Coordinate transform from Material frame to Spatial frame, 13 component"></expressions>
      <expressions T="31" name="spatial.F23" expr="0" descr="Coordinate transform from Material frame to Spatial frame, 23 component"></expressions>
      <expressions T="31" name="spatial.F33" expr="1" descr="Coordinate transform from Material frame to Spatial frame, 33 component"></expressions>
      <expressions T="31" name="spatial.detF" expr="1" descr="Volume factor from Material frame to Spatial frame"></expressions>
      <expressions T="31" name="invF11" expr="1" descr="Coordinate transform from Material frame to Geometry frame, 11 component"></expressions>
      <expressions T="31" name="invF21" expr="0" descr="Coordinate transform from Material frame to Geometry frame, 21 component"></expressions>
      <expressions T="31" name="invF31" expr="0" descr="Coordinate transform from Material frame to Geometry frame, 31 component"></expressions>
      <expressions T="31" name="invF12" expr="0" descr="Coordinate transform from Material frame to Geometry frame, 12 component"></expressions>
      <expressions T="31" name="invF22" expr="1" descr="Coordinate transform from Material frame to Geometry frame, 22 component"></expressions>
      <expressions T="31" name="invF32" expr="0" descr="Coordinate transform from Material frame to Geometry frame, 32 component"></expressions>
      <expressions T="31" name="invF13" expr="0" descr="Coordinate transform from Material frame to Geometry frame, 13 component"></expressions>
      <expressions T="31" name="invF23" expr="0" descr="Coordinate transform from Material frame to Geometry frame, 23 component"></expressions>
      <expressions T="31" name="invF33" expr="1" descr="Coordinate transform from Material frame to Geometry frame, 33 component"></expressions>
      <expressions T="31" name="detInvF" expr="1" descr="Volume factor from Material frame to Geometry frame"></expressions>
      <ModelEntityTag tag="Analysis">
        <!-- List of tags -->
        <values T="1">1,'std1/time'</values>
      </ModelEntityTag>
    </Expr>
    <Expr tag="iexpr4" name="Derived Variables 4">
      <!-- Link to generator -->
      <derivedFrom T="50">/frame/spatial1</derivedFrom>
      <!-- Containing model node -->
      <storedParent T="50">/modelNode/comp1</storedParent>
      <!-- User comments -->
      <entityComments T="0"></entityComments>
      <!-- Created by -->
      <entityAuthor T="0"></entityAuthor>
      <!-- Creation time -->
      <entityCreationTime T="11">1528366091781</entityCreationTime>
      <selection T="32" selection="XDLocalSelection" selType="GLOBAL">
      </selection>
      <!-- Expressions -->
      <expressions T="31" name="invF11" expr="1" descr="Coordinate transform from Spatial frame to Material frame, 11 component"></expressions>
      <expressions T="31" name="invF21" expr="0" descr="Coordinate transform from Spatial frame to Material frame, 21 component"></expressions>
      <expressions T="31" name="invF31" expr="0" descr="Coordinate transform from Spatial frame to Material frame, 31 component"></expressions>
      <expressions T="31" name="invF12" expr="0" descr="Coordinate transform from Spatial frame to Material frame, 12 component"></expressions>
      <expressions T="31" name="invF22" expr="1" descr="Coordinate transform from Spatial frame to Material frame, 22 component"></expressions>
      <expressions T="31" name="invF32" expr="0" descr="Coordinate transform from Spatial frame to Material frame, 32 component"></expressions>
      <expressions T="31" name="invF13" expr="0" descr="Coordinate transform from Spatial frame to Material frame, 13 component"></expressions>
      <expressions T="31" name="invF23" expr="0" descr="Coordinate transform from Spatial frame to Material frame, 23 component"></expressions>
      <expressions T="31" name="invF33" expr="1" descr="Coordinate transform from Spatial frame to Material frame, 33 component"></expressions>
      <expressions T="31" name="detInvF" expr="1" descr="Volume factor from Spatial frame to Material frame"></expressions>
      <ModelEntityTag tag="Analysis">
        <!-- List of tags -->
        <values T="1">1,'std1/time'</values>
      </ModelEntityTag>
    </Expr>
    <Expr tag="iexpr5" name="Derived Variables 5">
      <!-- Link to generator -->
      <derivedFrom T="50">/</derivedFrom>
      <!-- Containing model node -->
      <storedParent T="50">/modelNode/comp1</storedParent>
      <!-- User comments -->
      <entityComments T="0"></entityComments>
      <!-- Created by -->
      <entityAuthor T="0"></entityAuthor>
      <!-- Creation time -->
      <entityCreationTime T="11">1528366091781</entityCreationTime>
      <selection T="32" selection="XDLocalSelection" selType="GEOMDIM">
        <explicit dim="1" hDim="1" geom="/geom/geom1" entities="2,1"/>
      </selection>
      <!-- Expressions -->
      <expressions T="31" name="comp1.isScalingSystemDomain" expr="0" descr="Is scaling system domain"></expressions>
      <expressions T="31" name="comp1.isPML" expr="0" descr="Is PML"></expressions>
      <ModelEntityTag tag="Analysis">
        <!-- List of tags -->
        <values T="1">1,'std1/time'</values>
      </ModelEntityTag>
    </Expr>
    <Expr tag="iexpr6" name="Derived Variables 6">
      <!-- Link to generator -->
      <derivedFrom T="50">/geom/geom1</derivedFrom>
      <!-- Containing model node -->
      <storedParent T="50">/modelNode/comp1</storedParent>
      <!-- User comments -->
      <entityComments T="0"></entityComments>
      <!-- Created by -->
      <entityAuthor T="0"></entityAuthor>
      <!-- Creation time -->
      <entityCreationTime T="11">1528366091781</entityCreationTime>
      <selection T="32" selection="XDLocalSelection" selType="GEOMDIM">
        <explicit dim="0" hDim="0" geom="/geom/geom1" entities="-2,-1,1,2"/>
      </selection>
      <!-- Expressions -->
      <expressions T="31" name="dGeomChar" expr="0.04" descr="Characteristic distance for geometry"></expressions>
      <expressions T="31" name="material.boundary" expr="0" descr="Material settings"></expressions>
      <ModelEntityTag tag="Analysis">
        <!-- List of tags -->
        <values T="1">1,'std1/time'</values>
      </ModelEntityTag>
    </Expr>
    <Expr tag="iexpr7" name="Derived Variables 7">
      <!-- Link to generator -->
      <derivedFrom T="50">/geom/geom1</derivedFrom>
      <!-- Containing model node -->
      <storedParent T="50">/modelNode/comp1</storedParent>
      <!-- User comments -->
      <entityComments T="0"></entityComments>
      <!-- Created by -->
      <entityAuthor T="0"></entityAuthor>
      <!-- Creation time -->
      <entityCreationTime T="11">1528366091796</entityCreationTime>
      <selection T="32" selection="XDLocalSelection" selType="GEOMDIM">
        <explicit dim="1" hDim="1" geom="/geom/geom1" entities="2,1"/>
      </selection>
      <!-- Expressions -->
      <expressions T="31" name="dGeomChar" expr="0.04" descr="Characteristic distance for geometry"></expressions>
      <expressions T="31" name="material.domain" expr="0" descr="Material settings"></expressions>
      <ModelEntityTag tag="Analysis">
        <!-- List of tags -->
        <values T="1">1,'std1/time'</values>
      </ModelEntityTag>
    </Expr>
    <Expr tag="iexpr8" name="Derived Variables 8">
      <!-- Link to generator -->
      <derivedFrom T="50">/physics/g</derivedFrom>
      <!-- Containing model node -->
      <storedParent T="50">/modelNode/comp1</storedParent>
      <!-- User comments -->
      <entityComments T="0"></entityComments>
      <!-- Created by -->
      <entityAuthor T="0"></entityAuthor>
      <!-- Creation time -->
      <entityCreationTime T="11">1528366091796</entityCreationTime>
      <selection T="32" selection="XDLocalSelection" selType="GEOMDIM">
        <explicit dim="0" hDim="0" geom="/geom/geom1" entities="-2,-1,1,2"/>
      </selection>
      <!-- Expressions -->
      <expressions T="31" name="c_fld_act" expr="1" descr="Field 'root.comp1.c' active flag"></expressions>
      <ModelEntityTag tag="Analysis">
        <!-- List of tags -->
        <values T="1">1,'std1/time'</values>
      </ModelEntityTag>
    </Expr>
    <Expr tag="iexpr9" name="Derived Variables 9">
      <!-- Link to generator -->
      <derivedFrom T="50">/physics/g</derivedFrom>
      <!-- Containing model node -->
      <storedParent T="50">/modelNode/comp1</storedParent>
      <!-- User comments -->
      <entityComments T="0"></entityComments>
      <!-- Created by -->
      <entityAuthor T="0"></entityAuthor>
      <!-- Creation time -->
      <entityCreationTime T="11">1528366091796</entityCreationTime>
      <selection T="32" selection="XDLocalSelection" selType="GEOMDIM">
        <explicit dim="1" hDim="1" geom="/geom/geom1" entities="2,1"/>
      </selection>
      <!-- Expressions -->
      <expressions T="31" name="c_fld_act" expr="1" descr="Field 'root.comp1.c' active flag"></expressions>
      <expressions T="31" name="domflux.cx" expr="-root.D*root.comp1.cx+root.v*root.comp1.c" descr="Domain flux, x component"></expressions>
      <ModelEntityTag tag="Analysis">
        <!-- List of tags -->
        <values T="1">1,'std1/time'</values>
      </ModelEntityTag>
    </Expr>
    <Expr tag="iexpr10" name="Derived Variables 10">
      <!-- Link to generator -->
      <derivedFrom T="50">/physics/g</derivedFrom>
      <!-- Containing model node -->
      <storedParent T="50">/modelNode/comp1</storedParent>
      <!-- User comments -->
      <entityComments T="0"></entityComments>
      <!-- Created by -->
      <entityAuthor T="0"></entityAuthor>
      <!-- Creation time -->
      <entityCreationTime T="11">1528366091796</entityCreationTime>
      <selection T="32" selection="XDLocalSelection" selType="GEOMDIM">
        <explicit dim="0" hDim="0" geom="/geom/geom1" entities="-2,-1,1"/>
      </selection>
      <!-- Expressions -->
      <expressions T="31" name="nx" expr="root.unx" descr="Normal vector, x component"></expressions>
      <expressions T="31" name="ny" expr="0" descr="Normal vector, y component"></expressions>
      <expressions T="31" name="nz" expr="0" descr="Normal vector, z component"></expressions>
      <expressions T="31" name="nxmesh" expr="root.unxmesh" descr="Normal vector (mesh), x component"></expressions>
      <expressions T="31" name="nymesh" expr="0" descr="Normal vector (mesh), y component"></expressions>
      <expressions T="31" name="nzmesh" expr="0" descr="Normal vector (mesh), z component"></expressions>
      <ModelEntityTag tag="Analysis">
        <!-- List of tags -->
        <values T="1">1,'std1/time'</values>
      </ModelEntityTag>
    </Expr>
    <Expr tag="iexpr11" name="Derived Variables 11">
      <!-- Link to generator -->
      <derivedFrom T="50">/physics/g</derivedFrom>
      <!-- Containing model node -->
      <storedParent T="50">/modelNode/comp1</storedParent>
      <!-- User comments -->
      <entityComments T="0"></entityComments>
      <!-- Created by -->
      <entityAuthor T="0"></entityAuthor>
      <!-- Creation time -->
      <entityCreationTime T="11">1528366091796</entityCreationTime>
      <selection T="32" selection="XDLocalSelection" selType="GEOMDIM">
        <explicit dim="0" hDim="0" geom="/geom/geom1" entities="-2,-1,2"/>
      </selection>
      <!-- Expressions -->
      <expressions T="31" name="nx" expr="root.dnx" descr="Normal vector, x component"></expressions>
      <expressions T="31" name="ny" expr="0" descr="Normal vector, y component"></expressions>
      <expressions T="31" name="nz" expr="0" descr="Normal vector, z component"></expressions>
      <expressions T="31" name="nxmesh" expr="root.dnxmesh" descr="Normal vector (mesh), x component"></expressions>
      <expressions T="31" name="nymesh" expr="0" descr="Normal vector (mesh), y component"></expressions>
      <expressions T="31" name="nzmesh" expr="0" descr="Normal vector (mesh), z component"></expressions>
      <ModelEntityTag tag="Analysis">
        <!-- List of tags -->
        <values T="1">1,'std1/time'</values>
      </ModelEntityTag>
    </Expr>
  </ExprList>
  <FrameList tag="frame" name="List">
    <!-- User comments -->
    <entityComments T="0"></entityComments>
    <!-- Created by -->
    <entityAuthor T="0"></entityAuthor>
    <!-- Creation time -->
    <entityCreationTime T="11">1528212349171</entityCreationTime>
    <Frame tag="material1">
      <!-- Geometry -->
      <geom T="50">/geom/geom1</geom>
      <FrameFeatureList tag="sshape" name="List">
        <!-- User comments -->
        <entityComments T="0"></entityComments>
        <!-- Created by -->
        <entityAuthor T="0"></entityAuthor>
        <!-- Creation time -->
        <entityCreationTime T="11">1528212349682</entityCreationTime>
        <FrameFeature tag="fixed1">
          <selection T="32" selection="LocalSelection" selType="GEOM">
            <explicit geom="/geom/geom1"/>
          </selection>
          <!-- Type of frame feature -->
          <type T="109">FIXED_REF</type>
          <!-- Reference frame -->
          <refFrame T="50">/frame/geometry1</refFrame>
        </FrameFeature>
      </FrameFeatureList>
    </Frame>
    <Frame tag="spatial1">
      <!-- Geometry -->
      <geom T="50">/geom/geom1</geom>
      <!-- Should frame be removed when physics list is empty -->
      <removableFrame T="3">false</removableFrame>
      <FrameFeatureList tag="sshape" name="List">
        <!-- User comments -->
        <entityComments T="0"></entityComments>
        <!-- Created by -->
        <entityAuthor T="0"></entityAuthor>
        <!-- Creation time -->
        <entityCreationTime T="11">1528212349781</entityCreationTime>
        <FrameFeature tag="fixed1">
          <selection T="32" selection="LocalSelection" selType="GEOM">
            <explicit geom="/geom/geom1"/>
          </selection>
          <!-- Type of frame feature -->
          <type T="109">FIXED_REF</type>
          <!-- Reference frame -->
          <refFrame T="50">/frame/material1</refFrame>
        </FrameFeature>
      </FrameFeatureList>
    </Frame>
    <Frame tag="geometry1">
      <!-- Geometry -->
      <geom T="50">/geom/geom1</geom>
      <!-- Should frame be removed when physics list is empty -->
      <removableFrame T="3">false</removableFrame>
      <FrameFeatureList tag="sshape" name="List">
        <!-- User comments -->
        <entityComments T="0"></entityComments>
        <!-- Created by -->
        <entityAuthor T="0"></entityAuthor>
        <!-- Creation time -->
        <entityCreationTime T="11">1528212349807</entityCreationTime>
        <FrameFeature tag="fixed1">
          <selection T="32" selection="LocalSelection" selType="GEOM">
            <explicit geom="/geom/geom1"/>
          </selection>
          <!-- Type of frame feature -->
          <type T="109">FIXED_REF</type>
          <!-- Reference frame -->
          <refFrame T="50">/frame/mesh1</refFrame>
        </FrameFeature>
      </FrameFeatureList>
    </Frame>
    <Frame tag="mesh1">
      <!-- Geometry -->
      <geom T="50">/geom/geom1</geom>
      <!-- Should frame be removed when physics list is empty -->
      <removableFrame T="3">false</removableFrame>
      <FrameFeatureList tag="sshape" name="List">
        <!-- User comments -->
        <entityComments T="0"></entityComments>
        <!-- Created by -->
        <entityAuthor T="0"></entityAuthor>
        <!-- Creation time -->
        <entityCreationTime T="11">1528212349825</entityCreationTime>
      </FrameFeatureList>
    </Frame>
  </FrameList>
  <SelectionList tag="selection" name="List">
    <!-- User comments -->
    <entityComments T="0"></entityComments>
    <!-- Created by -->
    <entityAuthor T="0"></entityAuthor>
    <!-- Creation time -->
    <entityCreationTime T="11">1528212349172</entityCreationTime>
  </SelectionList>
  <PairList tag="pair" name="List">
    <!-- User comments -->
    <entityComments T="0"></entityComments>
    <!-- Created by -->
    <entityAuthor T="0"></entityAuthor>
    <!-- Creation time -->
    <entityCreationTime T="11">1528212349172</entityCreationTime>
  </PairList>
  <ExtraDimList tag="extraDim" name="List">
    <!-- User comments -->
    <entityComments T="0"></entityComments>
    <!-- Created by -->
    <entityAuthor T="0"></entityAuthor>
    <!-- Creation time -->
    <entityCreationTime T="11">1528212349172</entityCreationTime>
  </ExtraDimList>
  <ViewList tag="view" name="Views">
    <!-- User comments -->
    <entityComments T="0"></entityComments>
    <!-- Created by -->
    <entityAuthor T="0"></entityAuthor>
    <!-- Creation time -->
    <entityCreationTime T="11">1528212349172</entityCreationTime>
    <View op="ModelView1D" tag="view1" name="View 1">
      <!-- Node status -->
      <entityFlags T="51">NODEACTIVATE</entityFlags>
      <!-- User comments -->
      <entityComments T="0"></entityComments>
      <!-- Created by -->
      <entityAuthor T="0"></entityAuthor>
      <!-- Creation time -->
      <entityCreationTime T="11">1528212349772</entityCreationTime>
      <geom T="50">/geom/geom1</geom>
      <!-- Spatial dimension -->
      <sdim T="5">1</sdim>
      <!-- Current -->
      <current T="3">true</current>
      <!-- Global current -->
      <globalcurrent T="3">true</globalcurrent>
      <NodeDefaultValues>9,'p:showlabels','p:showDirections','p:locked','p:showunits','p:plotgroupunits','p:hidestatus','p:isnew','p:postviewkey','p:workplaneclip'</NodeDefaultValues>
      <ViewFeature op="Axis1D" tag="axis" name="Axis">
        <!-- Node status -->
        <entityFlags T="51">NOREMOVE|NODEACTIVATE</entityFlags>
        <!-- User comments -->
        <entityComments T="0"></entityComments>
        <!-- Created by -->
        <entityAuthor T="0"></entityAuthor>
        <!-- Creation time -->
        <entityCreationTime T="11">1528212349773</entityCreationTime>
        <!-- Last modification time -->
        <entityModifyTime T="11">1528212705743</entityModifyTime>
        <!-- Updated by -->
        <entityModifiedBy T="0"></entityModifiedBy>
        <!-- X_minimum#x -->
        <propertyValue T="30" value="-0.0020000003278255463" name="p:xmin"></propertyValue>
        <!-- X_maximum#x -->
        <propertyValue T="30" value="0.041999999433755875" name="p:xmax"></propertyValue>
        <!-- Extra_X#x -->
        <propertyValue T="30" value="" valueMatrix="1|0" name="p:xextra"></propertyValue>
        <NodeDefaultValues>10,'p:manualgrid','p:xspacing','p:xextra_vector_method','p:xextra_vector_start','p:xextra_vector_stop','p:xextra_vector_step','p:xextra_vector_numvalues','p:xextra_vector_function','p:xextra_vector_interval','p:xextra_vector_freqperdec'</NodeDefaultValues>
      </ViewFeature>
      <ViewFeatureList tag="feature" name="List">
        <!-- User comments -->
        <entityComments T="0"></entityComments>
        <!-- Created by -->
        <entityAuthor T="0"></entityAuthor>
        <!-- Creation time -->
        <entityCreationTime T="11">1528212349774</entityCreationTime>
      </ViewFeatureList>
      <HideDrawList tag="hideObjects" name="List">
        <!-- User comments -->
        <entityComments T="0"></entityComments>
        <!-- Created by -->
        <entityAuthor T="0"></entityAuthor>
        <!-- Creation time -->
        <entityCreationTime T="11">1528212349774</entityCreationTime>
      </HideDrawList>
      <HideGeomList tag="hideEntities" name="List">
        <!-- User comments -->
        <entityComments T="0"></entityComments>
        <!-- Created by -->
        <entityAuthor T="0"></entityAuthor>
        <!-- Creation time -->
        <entityCreationTime T="11">1528212349774</entityCreationTime>
      </HideGeomList>
      <HideMeshList tag="hideMesh" name="List">
        <!-- User comments -->
        <entityComments T="0"></entityComments>
        <!-- Created by -->
        <entityAuthor T="0"></entityAuthor>
        <!-- Creation time -->
        <entityCreationTime T="11">1528212349775</entityCreationTime>
      </HideMeshList>
    </View>
  </ViewList>
  <MaterialList tag="material" name="Materials">
    <!-- User comments -->
    <entityComments T="0"></entityComments>
    <!-- Created by -->
    <entityAuthor T="0"></entityAuthor>
    <!-- Creation time -->
    <entityCreationTime T="11">1528212349172</entityCreationTime>
  </MaterialList>
  <MeshList tag="mesh" name="Mesh Parts">
    <!-- User comments -->
    <entityComments T="0"></entityComments>
    <!-- Created by -->
    <entityAuthor T="0"></entityAuthor>
    <!-- Creation time -->
    <entityCreationTime T="11">1528212349172</entityCreationTime>
    <MeshSequence tag="mesh1" name="Mesh 1">
      <!-- Node status -->
      <entityFlags T="51">NODEACTIVATE</entityFlags>
      <!-- User comments -->
      <entityComments T="0"></entityComments>
      <!-- Created by -->
      <entityAuthor T="0"></entityAuthor>
      <!-- Creation time -->
      <entityCreationTime T="11">1528212349872</entityCreationTime>
      <currentFeature T="50">/mesh/mesh1/feature/edg1</currentFeature>
      <lastBuiltFeature T="50">/mesh/mesh1/feature/edg1</lastBuiltFeature>
      <!-- Geometry sequence -->
      <geom T="50">/geom/geom1</geom>
      <!-- Default automatic mesh size (range 1-9) -->
      <toolsSize T="0">1.0</toolsSize>
      <!-- Meshing sequence type -->
      <type T="100">AUTOMATIC</type>
      <!-- Mesh control entities to keep -->
      <constructionEntitiesToKeep T="7">{},{}</constructionEntitiesToKeep>
      <!-- Cache tag -->
      <cacheTagCurrent T="11">1369167740240409086</cacheTagCurrent>
      <!-- Ignore import assoc -->
      <statIgnoreAssocData T="3">true</statIgnoreAssocData>
      <MeshFeatureList tag="feature" name="List">
        <!-- User comments -->
        <entityComments T="0"></entityComments>
        <!-- Created by -->
        <entityAuthor T="0"></entityAuthor>
        <!-- Creation time -->
        <entityCreationTime T="11">1528212349873</entityCreationTime>
        <sequence T="50">/mesh/mesh1</sequence>
        <MeshFeature op="MeshSizeDefault" tag="size" name="Size">
          <!-- Node status -->
          <entityFlags T="51">NOREMOVE|NORETAG|NODEACTIVATE</entityFlags>
          <!-- User comments -->
          <entityComments T="0"></entityComments>
          <!-- Created by -->
          <entityAuthor T="0"></entityAuthor>
          <!-- Creation time -->
          <entityCreationTime T="11">1528212375325</entityCreationTime>
          <!-- Key containing all property values -->
          <key T="0">true[deg]tabledefaulthmax4.0E-4hmin8.0E-7hcurve0.2hnarrow1.0hgrad1.1extrHsh=0</key>
          <!-- Current feature status -->
          <status T="101">BUILT</status>
          <!-- Status of last build operation -->
          <buildStatus T="101">BUILT</buildStatus>
          <!-- Maximum element size -->
          <propertyValue T="30" value="4.0E-4" name="p:hmax"></propertyValue>
          <!-- Minimum element size -->
          <propertyValue T="30" value="8.0E-7" name="p:hmin"></propertyValue>
          <!-- Curvature factor -->
          <propertyValue T="30" value="0.2" name="p:hcurve"></propertyValue>
          <!-- Predefined size -->
          <propertyValue T="30" value="1" name="p:hauto"></propertyValue>
          <sequence T="50">/mesh/mesh1</sequence>
          <NodeDefaultValues>4,'p:table','p:hnarrow','p:hgrad','p:custom'</NodeDefaultValues>
          <MeshFeatureList tag="feature" name="List">
            <!-- User comments -->
            <entityComments T="0"></entityComments>
            <!-- Created by -->
            <entityAuthor T="0"></entityAuthor>
            <!-- Creation time -->
            <entityCreationTime T="11">1528212375326</entityCreationTime>
          </MeshFeatureList>
        </MeshFeature>
        <MeshFeature op="Edge" tag="edg1" name="Edge 1">
          <!-- User comments -->
          <entityComments T="0"></entityComments>
          <!-- Created by -->
          <entityAuthor T="0"></entityAuthor>
          <!-- Creation time -->
          <entityCreationTime T="11">1528366091796</entityCreationTime>
          <selection T="32" selection="MeshSelection" selType="MESHREMAINING">
          </selection>
          <!-- Key containing all property values -->
          <key T="0">true[]MESHREMAININGextrHsh=0</key>
          <!-- Current feature status -->
          <status T="101">BUILT</status>
          <!-- Status of last build operation -->
          <buildStatus T="101">BUILT</buildStatus>
          <sequence T="50">/mesh/mesh1</sequence>
          <MeshFeatureList tag="feature" name="List">
            <!-- User comments -->
            <entityComments T="0"></entityComments>
            <!-- Created by -->
            <entityAuthor T="0"></entityAuthor>
            <!-- Creation time -->
            <entityCreationTime T="11">1528366091796</entityCreationTime>
          </MeshFeatureList>
        </MeshFeature>
      </MeshFeatureList>
      <MeshNative tag="meshnative">
        <!-- Space dimension. -->
        <spaceDim T="5">1</spaceDim>
        <!-- Number of entities. -->
        <numEntities T="6">2,1</numEntities>
        <!-- Number of entities for mesh control. -->
        <numEntitiesMesh T="6">2,1</numEntitiesMesh>
        <!-- Number of finite void regions. -->
        <numFiniteVoids T="5">0</numFiniteVoids>
        <!-- Geometry exists. -->
        <existing T="3">true</existing>
        <!-- Size. -->
        <geomScale T="12">0.04</geomScale>
        <!-- Relative tolerance. -->
        <geomTol T="12">1.0E-10</geomTol>
        <!-- Object type -->
        <type T="0">solid</type>
        <!-- Mesh object -->
        <mesh T="52" class="MESH" resource="mesh1.mphbin" id="2e50442fb60f27a8" fileid="fa251b0f8c15d037"/>
      </MeshNative>
    </MeshSequence>
  </MeshList>
  <BatchList tag="batch">
    <BatchFeatureList tag="feature" name="List">
      <!-- User comments -->
      <entityComments T="0"></entityComments>
      <!-- Created by -->
      <entityAuthor T="0"></entityAuthor>
      <!-- Creation time -->
      <entityCreationTime T="11">1528212349679</entityCreationTime>
      <batchList T="50">/batch</batchList>
    </BatchFeatureList>
  </BatchList>
  <OptSequence tag="optsequence">
    <OptFeatureList op="objective" tag="objective" name="List">
      <!-- User comments -->
      <entityComments T="0"></entityComments>
      <!-- Created by -->
      <entityAuthor T="0"></entityAuthor>
      <!-- Creation time -->
      <entityCreationTime T="11">1528212349172</entityCreationTime>
      <optListType T="114">OBJECTIVE</optListType>
      <!-- Sequence -->
      <sequence T="50">/optsequence</sequence>
    </OptFeatureList>
    <ConstrList op="constr" tag="constr" name="List">
      <!-- User comments -->
      <entityComments T="0"></entityComments>
      <!-- Created by -->
      <entityAuthor T="0"></entityAuthor>
      <!-- Creation time -->
      <entityCreationTime T="11">1528212616768</entityCreationTime>
    </ConstrList>
  </OptSequence>
  <StudyList tag="study" name="List">
    <!-- User comments -->
    <entityComments T="0"></entityComments>
    <!-- Created by -->
    <entityAuthor T="0"></entityAuthor>
    <!-- Creation time -->
    <entityCreationTime T="11">1528212349173</entityCreationTime>
    <Study tag="std1" name="Study 1">
      <!-- Node status -->
      <entityFlags T="51">NODEACTIVATE</entityFlags>
      <!-- User comments -->
      <entityComments T="0"></entityComments>
      <!-- Created by -->
      <entityAuthor T="0"></entityAuthor>
      <!-- Creation time -->
      <entityCreationTime T="11">1528212349914</entityCreationTime>
      <!-- Last modification time -->
      <entityModifyTime T="11">1528737193437</entityModifyTime>
      <!-- Updated by -->
      <entityModifiedBy T="0"></entityModifiedBy>
      <!-- Last computation time (ms) -->
      <lastComputationTime T="11">464</lastComputationTime>
      <ModelEntityTag tag="Analysis">
        <!-- List of tags -->
        <values T="1">1,'std1'</values>
      </ModelEntityTag>
      <StudyFeatureList tag="feature" name="List">
        <!-- User comments -->
        <entityComments T="0"></entityComments>
        <!-- Created by -->
        <entityAuthor T="0"></entityAuthor>
        <!-- Creation time -->
        <entityCreationTime T="11">1528212349916</entityCreationTime>
        <StudyFeature op="Transient" tag="time" name="Time Dependent">
          <!-- User comments -->
          <entityComments T="0"></entityComments>
          <!-- Created by -->
          <entityAuthor T="0"></entityAuthor>
          <!-- Creation time -->
          <entityCreationTime T="11">1528212350105</entityCreationTime>
          <!-- Last modification time -->
          <entityModifyTime T="11">1528737193437</entityModifyTime>
          <!-- Updated by -->
          <entityModifiedBy T="0"></entityModifiedBy>
          <!-- Key containing all property values -->
          <key T="0">true[]updateOptimizationSettingsoffftplistmethodmanualshowtlistontunitstlistrange(0,86400,86400)usertolofftime_discreteoffshowGeometricNonlinearityoffmethodfixed_number_of_iterationsiter5currentiter1outputhideoffplotoffprobeselallprobefreqtstepsphysselectiongactivateg|on|discretizationg|physics|useadvanceddisableoffactivateimagenull|disabledvariables[]disabledcoordinatesystems[]disabledphysicsdisableFrameControlactivatecouplingimagedisabledcouplingdisabledreducedactivateimageromactivateimagereconstructuseinitsoloffusesoloffusestoreselallgeomselectiongeom1meshgeom1|mesh1|auxsweepmethodmanualshowuseparamonuseparamoffoptimizationofftimeadaptionoffautoremeshoff</key>
          <!-- Times -->
          <propertyValue T="30" value="range(0,86400,86400)" valueMatrix="1|2,'0','86400'" name="p:tlist"></propertyValue>
          <!-- Start -->
          <propertyValue T="30" value="0" name="p:tlist_vector_start"></propertyValue>
          <!-- Stop -->
          <propertyValue T="30" value="86400" name="p:tlist_vector_stop"></propertyValue>
          <!-- Step -->
          <propertyValue T="30" value="3600" name="p:tlist_vector_step"></propertyValue>
          <!-- Show_geometric_nonlinearity -->
          <propertyValue T="30" value="off" name="p:showGeometricNonlinearity"></propertyValue>
          <!-- Plot group -->
          <propertyValue T="30" value="Default" name="p:plotgroup" Reference="/result/feature/pg1" ReferenceContainerList="/result/feature" CompositeIndex="0"></propertyValue>
          <!-- Probes -->
          <propertyValue T="30" name="p:probes" ReferenceArray="0" ReferenceContainerList="/probe"></propertyValue>
          <!-- Physics interfaces -->
          <propertyValue T="30" name="p:physselection" Reference="/physics/g" ReferenceContainerList="/physics"></propertyValue>
          <!-- Use in this study -->
          <propertyValue T="30" valueMatrix="1|2,'g','on'" name="p:activate"></propertyValue>
          <!-- Discretization -->
          <propertyValue T="30" value="physics" valueMatrix="1|2,'g','physics'" name="p:discretization"></propertyValue>
          <!-- Image -->
          <propertyValue T="30" valueMatrix="1|1, " name="p:activateimage"></propertyValue>
          <!-- Disabled variables -->
          <propertyValue T="30" name="p:disabledvariables" ReferenceArray="0" ReferenceContainerList="/expr"></propertyValue>
          <!-- Disabled_coordinate_systems -->
          <propertyValue T="30" name="p:disabledcoordinatesystems" ReferenceArray="0" ReferenceContainerList="/coordsys"></propertyValue>
          <!-- Hidden -->
          <propertyValue T="30" value="on" name="p:multiphysicsSelectionhide"></propertyValue>
          <!-- Coupling_features -->
          <propertyValue T="30" name="p:multiphysicsSelection" ReferenceContainerList="/multiphysics"></propertyValue>
          <!-- Use in this study -->
          <propertyValue T="30" value="on" valueMatrix="1|0" name="p:activateCoupling"></propertyValue>
          <!-- Reduced models -->
          <propertyValue T="30" name="p:romselection" ReferenceContainerList="/reduced"></propertyValue>
          <!-- Use in this study -->
          <propertyValue T="30" value="off" valueMatrix="1|0" name="p:activaterom"></propertyValue>
          <!-- Physics_interfaces_not_solved_for -->
          <propertyValue T="30" name="p:reconstructables" ReferenceContainerList="/physics"></propertyValue>
          <!-- Reconstruction -->
          <propertyValue T="30" value="none" valueMatrix="1|0" name="p:reconstructors"></propertyValue>
          <!-- Study -->
          <propertyValue T="30" value="zero" name="p:initstudy" ReferenceContainerList="/study" CompositeIndex="0"></propertyValue>
          <!-- Solution -->
          <propertyValue T="30" value="current" name="p:initsol" ReferenceContainerList="/sol" CompositeIndex="0"></propertyValue>
          <!-- Use -->
          <propertyValue T="30" value="current" name="p:initsoluse" ReferenceContainerList="/sol" CompositeIndex="0"></propertyValue>
          <!-- Selection -->
          <propertyValue T="30" value="1" name="p:solnum" CompositeIndex="1"></propertyValue>
          <!-- Study -->
          <propertyValue T="30" value="zero" name="p:notstudy" ReferenceContainerList="/study" CompositeIndex="0"></propertyValue>
          <!-- Solution -->
          <propertyValue T="30" value="current" name="p:notsol" ReferenceContainerList="/sol" CompositeIndex="0"></propertyValue>
          <!-- Use -->
          <propertyValue T="30" value="current" name="p:notsoluse" ReferenceContainerList="/sol" CompositeIndex="0"></propertyValue>
          <!-- Selection -->
          <propertyValue T="30" value="1" name="p:notsolnum" CompositeIndex="1"></propertyValue>
          <!-- Selections -->
          <propertyValue T="30" name="p:storesel" ReferenceArray="0" ReferenceContainerList="/selection"></propertyValue>
          <!-- Geometries -->
          <propertyValue T="30" name="p:geomselection" Reference="/geom/geom1" ReferenceContainerList="/geom"></propertyValue>
          <!-- Mesh -->
          <propertyValue T="30" valueMatrix="1|2,'geom1','mesh1'" name="p:mesh"></propertyValue>
          <!-- Adaptation and error estimates -->
          <propertyValue T="30" name="p:errestandadap">null</propertyValue>
          <!-- Error estimate -->
          <propertyValue T="30" name="p:errestim">null</propertyValue>
          <!-- Scaling factor -->
          <propertyValue T="30" name="p:l2scale">null</propertyValue>
          <!-- Stability estimate derivative order -->
          <propertyValue T="30" name="p:l2staborder">null</propertyValue>
          <!-- Functional type -->
          <propertyValue T="30" name="p:goalfunctype">null</propertyValue>
          <!-- Solution functional -->
          <propertyValue T="30" name="p:goalfuncpredef">null</propertyValue>
          <!-- Goal_function -->
          <propertyValue T="30" name="p:gfuncpd">null</propertyValue>
          <!-- Goal_function -->
          <propertyValue T="30" name="p:gfintops">null</propertyValue>
          <!-- Functional -->
          <propertyValue T="30" name="p:gfunc">null</propertyValue>
          <!-- Adaptation in geometry -->
          <propertyValue T="30" name="p:adapgeom">null</propertyValue>
          <!-- Solution selection -->
          <propertyValue T="30" name="p:selection">null</propertyValue>
          <!-- Index -->
          <propertyValue T="30" name="p:adapsolnum">null</propertyValue>
          <!-- Method -->
          <propertyValue T="30" name="p:adapsolnum_vector_method">null</propertyValue>
          <!-- Start -->
          <propertyValue T="30" name="p:adapsolnum_vector_start">null</propertyValue>
          <!-- Stop -->
          <propertyValue T="30" name="p:adapsolnum_vector_stop">null</propertyValue>
          <!-- Step -->
          <propertyValue T="30" name="p:adapsolnum_vector_step">null</propertyValue>
          <!-- Number of values -->
          <propertyValue T="30" name="p:adapsolnum_vector_numvalues">null</propertyValue>
          <!-- Function -->
          <propertyValue T="30" name="p:adapsolnum_vector_function">null</propertyValue>
          <!-- Interval -->
          <propertyValue T="30" name="p:adapsolnum_vector_interval">null</propertyValue>
          <!-- Frequencies_per_decade -->
          <propertyValue T="30" name="p:adapsolnum_vector_freqperdec">null</propertyValue>
          <!-- Weights -->
          <propertyValue T="30" name="p:weights">null</propertyValue>
          <!-- Method -->
          <propertyValue T="30" name="p:weights_vector_method">null</propertyValue>
          <!-- Start -->
          <propertyValue T="30" name="p:weights_vector_start">null</propertyValue>
          <!-- Stop -->
          <propertyValue T="30" name="p:weights_vector_stop">null</propertyValue>
          <!-- Step -->
          <propertyValue T="30" name="p:weights_vector_step">null</propertyValue>
          <!-- Number of values -->
          <propertyValue T="30" name="p:weights_vector_numvalues">null</propertyValue>
          <!-- Function -->
          <propertyValue T="30" name="p:weights_vector_function">null</propertyValue>
          <!-- Interval -->
          <propertyValue T="30" name="p:weights_vector_interval">null</propertyValue>
          <!-- Frequencies_per_decade -->
          <propertyValue T="30" name="p:weights_vector_freqperdec">null</propertyValue>
          <!-- Show adjprop -->
          <propertyValue T="30" name="p:showadjppr">null</propertyValue>
          <!-- Adjoint solution error estimate -->
          <propertyValue T="30" name="p:adjppr">null</propertyValue>
          <!-- Save solution on every refined mesh -->
          <propertyValue T="30" name="p:savesolsref">null</propertyValue>
          <!-- Refinement method -->
          <propertyValue T="30" name="p:rmethod">null</propertyValue>
          <!-- Maximum coarsening factor -->
          <propertyValue T="30" name="p:maxscale">null</propertyValue>
          <!-- Residual order -->
          <propertyValue T="30" name="p:resorderactive">null</propertyValue>
          <!-- Residual order -->
          <propertyValue T="30" name="p:resorder">null</propertyValue>
          <!-- Element selection -->
          <propertyValue T="30" name="p:elselect">null</propertyValue>
          <!-- Element growth rate -->
          <propertyValue T="30" name="p:globalminpar">null</propertyValue>
          <!-- Element fraction -->
          <propertyValue T="30" name="p:worstpar">null</propertyValue>
          <!-- Element fraction -->
          <propertyValue T="30" name="p:elementspar">null</propertyValue>
          <!-- Maximum number of refinements -->
          <propertyValue T="30" name="p:ngen">null</propertyValue>
          <!-- Maximum number of elements -->
          <propertyValue T="30" name="p:maxt">null</propertyValue>
          <!-- Error estimation -->
          <propertyValue T="30" name="p:accerrest">null</propertyValue>
          <!-- Error estimation -->
          <propertyValue T="30" name="p:accrespairs">null</propertyValue>
          <!-- Error estimation -->
          <propertyValue T="30" name="p:accerrpairs">null</propertyValue>
          <!-- Error estimation -->
          <propertyValue T="30" name="p:accvarerrpairs">null</propertyValue>
          <!-- Parameter values -->
          <propertyValue T="30" name="p:plist">null</propertyValue>
          <!-- plistarr excel filename -->
          <propertyValue T="30" name="p:plistarrexcelfilename">null</propertyValue>
          <!-- plistarr excel sheet -->
          <propertyValue T="30" name="p:plistarrexcelsheet">null</propertyValue>
          <!-- plistarr excel range -->
          <propertyValue T="30" name="p:plistarrexcelrange">null</propertyValue>
          <!-- plistarr excel overwrite -->
          <propertyValue T="30" name="p:plistarrexceloverwrite">null</propertyValue>
          <!-- plistarr excel includeheaders -->
          <propertyValue T="30" name="p:plistarrexcelincludeheaders">null</propertyValue>
          <!-- plistarr excel separateunits -->
          <propertyValue T="30" name="p:plistarrexcelseparateunits">null</propertyValue>
          <!-- Run continuation for -->
          <propertyValue T="30" name="p:pcontinuationmode">null</propertyValue>
          <!-- Continuation parameter -->
          <propertyValue T="30" name="p:pcontinuation">null</propertyValue>
          <!-- Define load cases -->
          <propertyValue T="30" name="p:useloadcase">null</propertyValue>
          <!-- Load cases -->
          <propertyValue T="30" name="p:loadcase">null</propertyValue>
          <!-- Load_group_status -->
          <propertyValue T="30" name="p:loadgroup">null</propertyValue>
          <!-- Load_group_weight -->
          <propertyValue T="30" name="p:loadgroupweight">null</propertyValue>
          <!-- Constraint_group_status -->
          <propertyValue T="30" name="p:constraintgroup">null</propertyValue>
          <!-- #Show preusesol -->
          <propertyValue T="30" name="p:showpreusesol">null</propertyValue>
          <!-- Reuse solution from previous step -->
          <propertyValue T="30" name="p:preusesol">null</propertyValue>
          <!-- Keep values of variables not solved for in the Fatigue solution -->
          <propertyValue T="30" name="p:keepnotsolstatic">null</propertyValue>
          <!-- Adaptation in geometry -->
          <propertyValue T="30" name="p:timeadapgeom" Reference="/geom/geom1" ReferenceContainerList="/geom"></propertyValue>
          <!-- Remesh in geometry -->
          <propertyValue T="30" name="p:autoremeshgeom" Reference="/geom/geom1" ReferenceContainerList="/geom"></propertyValue>
          <NodeDefaultValues>96,'p:updateOptimizationSettings','p:ftplistmethod','p:tdescr','p:showtlist','p:usetunit','p:tunit','p:tlist_vector_method','p:tlist_vector_numvalues','p:tlist_vector_function','p:tlist_vector_interval','p:tlist_vector_freqperdec','p:initialtime','p:usertol','p:rtol','p:time_discrete','p:geometricNonlinearityActive','p:geometricNonlinearity','p:method','p:expr','p:rtolterm','p:rtolthresh','p:maxiter','p:miniter','p:iter','p:currentiter','p:outputhide','p:plot','p:plotfreq','p:probesel','p:probefreq','p:physselectionhide','p:useadvanceddisable','p:disabledphysics','p:disableFrameControl','p:activatecouplingimage','p:disabledcoupling','p:disabledreduced','p:romselectionhide','p:activateimagerom','p:activateimagereconstruct','p:reconstructableshide','p:useinitsol','p:initmethod','p:initstudyhide','p:initsolhide','p:oldinitsoluse','p:initstudystep','p:solnumhide','p:solvertype','p:timeinterp','p:t','p:manualsol','p:manualsolnum','p:listsol','p:listsolnum','p:usesol','p:notsolmethod','p:notstudyhide','p:notsolhide','p:oldnotsoluse','p:notstudystep','p:notsolnumhide','p:notsolvertype','p:nottimeinterp','p:nott','p:notmanualsol','p:notmanualsolnum','p:notmanualsolnum_vector_method','p:notmanualsolnum_vector_start','p:notmanualsolnum_vector_stop','p:notmanualsolnum_vector_step','p:notmanualsolnum_vector_numvalues','p:notmanualsolnum_vector_function','p:notmanualsolnum_vector_interval','p:notmanualsolnum_vector_freqperdec','p:notlistsol','p:notlistsolnum','p:usestoresel','p:auxsweepmethod','p:showuseparam','p:useparam','p:sweeptype','p:pname','p:plistarr','p:plistarr_vector_method','p:plistarr_vector_start','p:plistarr_vector_stop','p:plistarr_vector_step','p:plistarr_vector_numvalues','p:plistarr_vector_function','p:plistarr_vector_interval','p:plistarr_vector_freqperdec','p:punit','p:optimization','p:timeadaption','p:autoremesh'</NodeDefaultValues>
          <ModelEntityTag tag="Analysis">
            <!-- List of tags -->
            <values T="1">1,'std1/time'</values>
          </ModelEntityTag>
          <MultigridLevelList tag="mglevel" name="List">
            <!-- User comments -->
            <entityComments T="0"></entityComments>
            <!-- Created by -->
            <entityAuthor T="0"></entityAuthor>
            <!-- Creation time -->
            <entityCreationTime T="11">1528212350170</entityCreationTime>
          </MultigridLevelList>
          <StudyFeatureList tag="feature" name="List">
            <!-- User comments -->
            <entityComments T="0"></entityComments>
            <!-- Created by -->
            <entityAuthor T="0"></entityAuthor>
            <!-- Creation time -->
            <entityCreationTime T="11">1528212616505</entityCreationTime>
          </StudyFeatureList>
        </StudyFeature>
      </StudyFeatureList>
      <InformationList tag="information" name="Information">
        <!-- User comments -->
        <entityComments T="0"></entityComments>
        <!-- Created by -->
        <entityAuthor T="0"></entityAuthor>
        <!-- Creation time -->
        <entityCreationTime T="11">1528212630756</entityCreationTime>
        <Information tag="lastComputationTime">
          <!-- Last modification time -->
          <entityModifyTime T="11">1528737193437</entityModifyTime>
          <!-- Updated by -->
          <entityModifiedBy T="0"></entityModifiedBy>
          <title T="0">Last_computation_time</title>
          <body T="0">0 s</body>
        </Information>
      </InformationList>
    </Study>
  </StudyList>
  <SolverSequenceList tag="sol" name="List">
    <!-- User comments -->
    <entityComments T="0"></entityComments>
    <!-- Created by -->
    <entityAuthor T="0"></entityAuthor>
    <!-- Creation time -->
    <entityCreationTime T="11">1528212349173</entityCreationTime>
    <SolverSequence tag="sol1" name="Solution 1">
      <!-- Node status -->
      <entityFlags T="51">NODEACTIVATE</entityFlags>
      <!-- User comments -->
      <entityComments T="0"></entityComments>
      <!-- Created by -->
      <entityAuthor T="0"></entityAuthor>
      <!-- Creation time -->
      <entityCreationTime T="11">1528212616395</entityCreationTime>
      <!-- Last modification time -->
      <entityModifyTime T="11">1528737193437</entityModifyTime>
      <!-- Updated by -->
      <entityModifiedBy T="0"></entityModifiedBy>
      <!-- Solution native -->
      <solutionnative T="50">/soldata/sol8</solutionnative>
      <!-- Current feature -->
      <currentFeature T="50">/sol/sol1/feature/t1</currentFeature>
      <!-- Save point -->
      <savePoint T="50">/soldata/savepoint1</savePoint>
      <!-- Study -->
      <study T="50">/study/std1</study>
      <!-- Parameter names -->
      <paramNames T="1">0</paramNames>
      <!-- Parameter values -->
      <paramVals T="13"></paramVals>
      <!-- Solution type -->
      <solType T="112">SEQUENCE</solType>
      <!-- Attached -->
      <attachedFlag T="3">true</attachedFlag>
      <!-- Parameter units -->
      <paramUnits T="1">0</paramUnits>
      <SolutionInfo tag="solutioninfo" name="SolutionInfo">
        <!-- User comments -->
        <entityComments T="0"></entityComments>
        <!-- Created by -->
        <entityAuthor T="0"></entityAuthor>
        <!-- Creation time -->
        <entityCreationTime T="11">1528212616383</entityCreationTime>
        <!-- Last modification time -->
        <entityModifyTime T="11">1528737193437</entityModifyTime>
        <!-- Updated by -->
        <entityModifiedBy T="0"></entityModifiedBy>
        <!-- pNames -->
        <pNames T="1">1,'t'</pNames>
        <!-- pUnits -->
        <pUnits T="1">1,'s'</pUnits>
        <!-- looplevel -->
        <looplevel T="6">0</looplevel>
        <!-- pLists -->
        <pLists T="13">0.0,86400.0</pLists>
        <!-- pNamesOuter -->
        <pNamesOuter T="1">0</pNamesOuter>
        <!-- pUnitsOuter -->
        <pUnitsOuter T="1">0</pUnitsOuter>
        <!-- pDescsOuter -->
        <pDescsOuter T="2">1|0</pDescsOuter>
        <!-- oldAnalysisType -->
        <oldAnalysisType T="113">NONE</oldAnalysisType>
        <SolutionInfo tag="oldInfo">
          <!-- pNames -->
          <pNames T="1">0</pNames>
          <!-- pUnits -->
          <pUnits T="1">0</pUnits>
          <!-- looplevel -->
          <looplevel T="6"></looplevel>
          <!-- pNamesOuter -->
          <pNamesOuter T="1">0</pNamesOuter>
          <!-- pUnitsOuter -->
          <pUnitsOuter T="1">0</pUnitsOuter>
          <!-- pDescsOuter -->
          <pDescsOuter T="2">1|0</pDescsOuter>
          <!-- oldAnalysisType -->
          <oldAnalysisType T="113">TIME</oldAnalysisType>
        </SolutionInfo>
      </SolutionInfo>
      <SolverFeatureList tag="feature" name="List">
        <!-- User comments -->
        <entityComments T="0"></entityComments>
        <!-- Created by -->
        <entityAuthor T="0"></entityAuthor>
        <!-- Creation time -->
        <entityCreationTime T="11">1528212616395</entityCreationTime>
        <SolverFeature op="StudyStep" tag="st1" name="">
          <!-- User comments -->
          <entityComments T="0"></entityComments>
          <!-- Created by -->
          <entityAuthor T="0"></entityAuthor>
          <!-- Creation time -->
          <entityCreationTime T="11">1528366091750</entityCreationTime>
          <!-- Last modification time -->
          <entityModifyTime T="11">1528737193437</entityModifyTime>
          <!-- Updated by -->
          <entityModifiedBy T="0"></entityModifiedBy>
          <!-- Key containing all property values -->
          <key T="0">true[]studystd1studysteptimesplitcomplexoffassemparaonkeeplogoffconst</key>
          <!-- Feature status -->
          <status T="101">BUILT</status>
          <!-- reset state key -->
          <resetStateKey T="3">true</resetStateKey>
          <!-- Use study -->
          <propertyValue T="30" name="p:study" Reference="/study/std1" ReferenceContainerList="/study"></propertyValue>
          <!-- Use study step -->
          <propertyValue T="30" name="p:studystep" Reference="/study/std1/feature/time" ReferenceContainerList="/study/std1/feature"></propertyValue>
          <!-- Log_message -->
          <propertyValue T="30" value="&lt;---- Compile Equations: Time Dependent in Study 1/Solution 1 (sol1) -----------&#xa;Started at 7-Jun-2018 11:08:11.&#xa;Geometry shape order: Quadratic&#xa;Running on Intel(R) Core(TM) i7-6700 CPU at 3.40 GHz.&#xa;Using 4 cores on 1 socket.&#xa;Available memory: 32.70 GB.&#xa;Time: 0 s.&#xa;Physical memory: 1.05 GB&#xa;Virtual memory: 1.32 GB&#xa;Ended at 7-Jun-2018 11:08:11.&#xa;----- Compile Equations: Time Dependent in Study 1/Solution 1 (sol1) ----------&gt;&#xa;" name="p:message"></propertyValue>
          <NodeDefaultValues>4,'p:splitcomplex','p:assempara','p:keeplog','p:const'</NodeDefaultValues>
          <SolverFeatureList tag="feature" name="List">
            <!-- User comments -->
            <entityComments T="0"></entityComments>
            <!-- Created by -->
            <entityAuthor T="0"></entityAuthor>
            <!-- Creation time -->
            <entityCreationTime T="11">1528366091750</entityCreationTime>
          </SolverFeatureList>
        </SolverFeature>
        <SolverFeature op="Variables" tag="v1" name="Dependent Variables 1">
          <!-- User comments -->
          <entityComments T="0"></entityComments>
          <!-- Created by -->
          <entityAuthor T="0"></entityAuthor>
          <!-- Creation time -->
          <entityCreationTime T="11">1528366091750</entityCreationTime>
          <!-- Last modification time -->
          <entityModifyTime T="11">1528737193437</entityModifyTime>
          <!-- Updated by -->
          <entityModifiedBy T="0"></entityModifiedBy>
          <!-- Key containing all property values -->
          <key T="0">true[]constinitmethodinitinitsolzerozeroinitsolhideonsolvertypenonetimeinterpoffmanualsolofflistsoloffscalemethodautonotsolmethodinitnotsolzerozeronotsolhideonnotsolvertypenonenottimeinterpoffnotmanualsoloffnotlistsoloffinitparametersmethodautostoresolinittrue[]compcomp1.c|compintuseoncompintcomp1.uflux.c|comp1.dflux.c|compintstatuseoffsolveforonreconstructavailoffoutonusestoreselallvariablescomp1_cscalemethodparent</key>
          <!-- Feature status -->
          <status T="101">BUILT</status>
          <!-- reset state key -->
          <resetStateKey T="3">true</resetStateKey>
          <!-- Defined by study step -->
          <propertyValue T="30" value="user" name="p:control" Reference="/study/std1/feature/time" ReferenceContainerList="/study/std1/feature" CompositeIndex="0"></propertyValue>
          <!-- Solution -->
          <propertyValue T="30" value="zero" name="p:initsol" ReferenceContainerList="/sol" CompositeIndex="0"></propertyValue>
          <!-- Use -->
          <propertyValue T="30" value="current" name="p:initsoluse" ReferenceContainerList="/sol" CompositeIndex="0"></propertyValue>
          <!-- Selection -->
          <propertyValue T="30" value="1" name="p:solnum" CompositeIndex="1"></propertyValue>
          <!-- Solution -->
          <propertyValue T="30" value="zero" name="p:notsol" ReferenceContainerList="/sol" CompositeIndex="0"></propertyValue>
          <!-- Use -->
          <propertyValue T="30" value="current" name="p:notsoluse" ReferenceContainerList="/sol" CompositeIndex="0"></propertyValue>
          <!-- Selection -->
          <propertyValue T="30" value="1" name="p:notsolnum" CompositeIndex="1"></propertyValue>
          <!-- #ctrl -->
          <propertyValue T="30" valueMatrix="1|1,'t1_t'" name="p:clistctrl"></propertyValue>
          <!-- Auxiliary parameter -->
          <propertyValue T="30" valueMatrix="1|1,'t'" name="p:cname"></propertyValue>
          <!-- Parameter_initial_value_list -->
          <propertyValue T="30" name="p:clist" ValueRows="1,'range(0\,86400\,86400)'"></propertyValue>
          <NodeDefaultValues>33,'p:const','p:initmethod','p:initsolhide','p:oldinitsoluse','p:solvertype','p:timeinterp','p:t','p:manualsol','p:manualsolnum','p:listsol','p:listsolnum','p:scalemethod','p:scaleval','p:notsolmethod','p:notsolhide','p:oldnotsoluse','p:notsolvertype','p:nottimeinterp','p:nott','p:notmanualsol','p:notmanualsolnum','p:notmanualsolnum_vector_method','p:notmanualsolnum_vector_start','p:notmanualsolnum_vector_stop','p:notmanualsolnum_vector_step','p:notmanualsolnum_vector_numvalues','p:notmanualsolnum_vector_function','p:notmanualsolnum_vector_interval','p:notmanualsolnum_vector_freqperdec','p:notlistsol','p:notlistsolnum','p:initparametersmethod','p:storesol'</NodeDefaultValues>
          <SolverFeatureList tag="feature" name="List">
            <!-- User comments -->
            <entityComments T="0"></entityComments>
            <!-- Created by -->
            <entityAuthor T="0"></entityAuthor>
            <!-- Creation time -->
            <entityCreationTime T="11">1528366091765</entityCreationTime>
            <SolverFeature op="Field" tag="comp1_c" name="Dependent variable c (comp1.c)">
              <!-- Node status -->
              <entityFlags T="51">NOREMOVE|NORETAG|NODEACTIVATE</entityFlags>
              <!-- User comments -->
              <entityComments T="0"></entityComments>
              <!-- Created by -->
              <entityAuthor T="0"></entityAuthor>
              <!-- Creation time -->
              <entityCreationTime T="11">1528366091765</entityCreationTime>
              <!-- Feature status -->
              <status T="101">BUILT</status>
              <!-- Field components -->
              <propertyValue T="30" valueMatrix="1|1,'comp1.c'" name="p:comp"></propertyValue>
              <!-- Uses_internal_variables -->
              <propertyValue T="30" value="on" name="p:compintuse"></propertyValue>
              <!-- Internal variables -->
              <propertyValue T="30" valueMatrix="1|2,'comp1.uflux.c','comp1.dflux.c'" name="p:compint"></propertyValue>
              <!-- Reconstruction -->
              <propertyValue T="30" value="none" name="p:reconstruct" ReferenceContainerList="/reduced" CompositeIndex="0"></propertyValue>
              <!-- Selection -->
              <propertyValue T="30" name="p:storesel" ReferenceArray="0" ReferenceContainerList="/selection"></propertyValue>
              <!-- Field name -->
              <propertyValue T="30" value="comp1_c" name="p:variables"></propertyValue>
              <NodeDefaultValues>8,'p:compintstatuse','p:compintstat','p:solvefor','p:reconstructavail','p:out','p:usestoresel','p:scalemethod','p:scaleval'</NodeDefaultValues>
              <SolverFeatureList tag="feature" name="List">
                <!-- User comments -->
                <entityComments T="0"></entityComments>
                <!-- Created by -->
                <entityAuthor T="0"></entityAuthor>
                <!-- Creation time -->
                <entityCreationTime T="11">1528366091765</entityCreationTime>
              </SolverFeatureList>
            </SolverFeature>
          </SolverFeatureList>
        </SolverFeature>
        <SolverFeature op="Time" tag="t1" name="Time-Dependent Solver 1">
          <!-- User comments -->
          <entityComments T="0"></entityComments>
          <!-- Created by -->
          <entityAuthor T="0"></entityAuthor>
          <!-- Creation time -->
          <entityCreationTime T="11">1528366091765</entityCreationTime>
          <!-- Last modification time -->
          <entityModifyTime T="11">1528737193437</entityModifyTime>
          <!-- Updated by -->
          <entityModifiedBy T="0"></entityModifiedBy>
          <!-- Key containing all property values -->
          <key T="0">true[]usetunitontunitstlistrange(0,86400,86400)rtol0.01atolglobalmethodscaledatolglobalvaluemethodfactoratolglobalfactor0.1atolmethodcomp1_c|global|ewtrescaleontimemethodbdftstepsbdffreeinitialstepbdf0.001initialstepbdfactiveoffmaxstepbdf0.1maxstepbdfactiveoffmaxorder5minorder1eventtol0.01stabcntrloffmasssingularmaybeconsistentbweulerbwinitstepfrac0.001estratincludeplotoffprobeselallprobefreqtstepstouttlistreacfonlumpedfluxoffstoreudotonsolfileoneventoutoffsolfileblock16complexoffuselsqtimedataontlistlsqexcludelsqtimesonclistctrlcnamekeeplogoffconsttrue[]linsolvermumpsmumpsalloc1.2mumpsreorderautomumpsrreorderonpivotenableonthresh0.1oocautoincoreautominicmemory512.0usetotmemory0.8internalmemusage3.0memfracooc0.99pivotrefines0errorchkautorhob400.0iterrefineonmaxrefinesteps15nliniterrefineofftrue[]symmetricautomatrixformatautorowscaleonnullfunautoorthonormallimit1.0E7storeresidualoffconvinfoonlogsampling0.005blocksize1000blocksizeactiveoffcomplexfunoffmatherroncheckmatherroffkeepofftrue[]linsolverdDefdtechconstmaxiter4ntolfact1.0damp1.0ratelimit0.9ratelimitactiveoffjtechminimalntermconsttolstabaccnoneplotoffprobeselnone</key>
          <!-- Feature status -->
          <status T="101">BUILT</status>
          <!-- reset state key -->
          <resetStateKey T="3">true</resetStateKey>
          <!-- Defined by study step -->
          <propertyValue T="30" value="user" name="p:control" Reference="/study/std1/feature/time" ReferenceContainerList="/study/std1/feature" CompositeIndex="0"></propertyValue>
          <!-- Use_tunit -->
          <propertyValue T="30" value="on" name="p:usetunit"></propertyValue>
          <!-- Times -->
          <propertyValue T="30" value="range(0,86400,86400)" valueMatrix="1|2,'0','86400'" name="p:tlist"></propertyValue>
          <!-- Variables -->
          <propertyValue T="30" name="p:fieldselection" Reference="/sol/sol1/feature/v1/feature/comp1_c" ReferenceContainerList="/sol/sol1/feature/v1/feature"></propertyValue>
          <!-- Method -->
          <propertyValue T="30" value="global" valueMatrix="1|2,'comp1_c','global'" name="p:atolmethod"></propertyValue>
          <!-- Tolerance method -->
          <propertyValue T="30" value="factor" valueMatrix="1|2,'comp1_c','factor'" name="p:atolvaluemethod"></propertyValue>
          <!-- Tolerance factor -->
          <propertyValue T="30" value="0.1" valueMatrix="1|2,'comp1_c','0.1'" name="p:atolfactor"></propertyValue>
          <!-- Tolerance -->
          <propertyValue T="30" value="1e-3" valueMatrix="1|2,'comp1_c','1e-3'" name="p:atol"></propertyValue>
          <!-- Tolerance for time-derivatives -->
          <propertyValue T="30" value="1e-3" valueMatrix="1|2,'comp1_c','1e-3'" name="p:atoludot"></propertyValue>
          <!-- Plot group -->
          <propertyValue T="30" value="Default" name="p:plotgroup" Reference="/result/feature/pg1" ReferenceContainerList="/result/feature" CompositeIndex="0"></propertyValue>
          <!-- Probes -->
          <propertyValue T="30" name="p:probes" ReferenceArray="0" ReferenceContainerList="/probe"></propertyValue>
          <!-- Log_message -->
          <propertyValue T="30" value="&lt;---- Time-Dependent Solver 1 in Study 1/Solution 1 (sol1) ---------------------&#xa;Started at 7-Jun-2018 11:08:12.&#xa;Time-dependent solver (BDF)&#xa;Number of degrees of freedom solved for: 201 (plus 2 internal DOFs).&#xa;Nonsymmetric matrix found.&#xa;Scales for dependent variables:&#xa;Dependent variable c (comp1.c): 1&#xa;Step        Time    Stepsize      Res  Jac  Sol Order Tfail NLfail   LinErr   LinRes&#xa;   0           0           - out    2    3    2                  0 7.7e-014 2.5e-016&#xa;   1        86.4        86.4        3    4    3     1     0      0 2.3e-014 1.1e-016&#xa;  10       28339        8640       13    9   13     2     0      0 1.4e-013 3.8e-016&#xa;   -       86400           - out&#xa;  17       88819        8640       20    9   20     3     0      0 1.2e-013 3.7e-016&#xa;Time-stepping completed.&#xa;Solution time: 0 s.&#xa;Physical memory: 1.05 GB&#xa;Virtual memory: 1.32 GB&#xa;Ended at 7-Jun-2018 11:08:12.&#xa;----- Time-Dependent Solver 1 in Study 1/Solution 1 (sol1) --------------------&gt;&#xa;" name="p:message"></propertyValue>
          <NodeDefaultValues>92,'p:tunit','p:tlist_vector_method','p:tlist_vector_start','p:tlist_vector_stop','p:tlist_vector_step','p:tlist_vector_numvalues','p:tlist_vector_function','p:tlist_vector_interval','p:tlist_vector_freqperdec','p:rtol','p:atolglobalmethod','p:atolglobalvaluemethod','p:atolglobalfactor','p:atolglobal','p:ewtrescale','p:timemethod','p:tstepsbdf','p:initialstepbdf','p:initialstepbdfactive','p:maxstepbdf','p:maxstepbdfactive','p:maxorder','p:minorder','p:bdforder','p:initialstepfractionbdf-1','p:initialstepgrowthratebdf-1','p:initialstepfractionbdf-2','p:initialstepgrowthratebdf-2','p:initialstepfractionbdf-3','p:initialstepgrowthratebdf-3','p:initialstepfractionbdf-4','p:initialstepgrowthratebdf-4','p:initialstepfractionbdf-5','p:initialstepgrowthratebdf-5','p:timestepbdf','p:eventtol','p:stabcntrl','p:masssingular','p:consistent','p:bwinitstepfrac','p:estrat','p:rkmethod','p:tstepsrk34','p:initialsteprk34','p:initialsteprk34active','p:timesteprk34','p:tstepsck5','p:initialstepck5','p:initialstepck5active','p:timestepck5','p:tstepsdopri5','p:initialstepdopri5','p:initialstepdopri5active','p:dopripicontrol','p:maxstepdopri5','p:maxstepdopri5active','p:doprigrowmin','p:doprigrowmax','p:doprisafe','p:timestepdopri5','p:rkstiffcheck','p:tstepsgenalpha','p:initialstepgenalpha','p:initialstepgenalphaactive','p:maxstepgenalpha','p:maxstepgenalphaactive','p:incrdelay','p:incrdelayactive','p:rhoinf','p:predictor','p:timestepgenalpha','p:plot','p:plotfreq','p:probesel','p:probefreq','p:tout','p:reacf','p:lumpedflux','p:storeudot','p:solfile','p:eventout','p:solfileblock','p:complex','p:uselsqtimedata','p:tlistlsq','p:excludelsqtimes','p:lsqtimesout','p:clistctrl','p:cname','p:clist','p:keeplog','p:const'</NodeDefaultValues>
          <SolverFeatureList tag="feature" name="List">
            <!-- User comments -->
            <entityComments T="0"></entityComments>
            <!-- Created by -->
            <entityAuthor T="0"></entityAuthor>
            <!-- Creation time -->
            <entityCreationTime T="11">1528366091765</entityCreationTime>
            <SolverFeature op="Direct" tag="dDef" name="Direct">
              <!-- Node status -->
              <entityFlags T="51">NOREMOVE|NODEACTIVATE</entityFlags>
              <!-- User comments -->
              <entityComments T="0"></entityComments>
              <!-- Created by -->
              <entityAuthor T="0"></entityAuthor>
              <!-- Creation time -->
              <entityCreationTime T="11">1528366091765</entityCreationTime>
              <!-- Feature status -->
              <status T="101">BUILT</status>
              <!-- Relative tolerance -->
              <propertyValue T="30" name="p:itol">null</propertyValue>
              <NodeDefaultValues>27,'p:linsolver','p:mumpsalloc','p:mumpsreorder','p:mumpsrreorder','p:pivotenable','p:thresh','p:pivotperturb','p:ooc','p:incore','p:oocmemory','p:minicmemory','p:usetotmemory','p:internalmemusage','p:memfracooc','p:pardreorder','p:pardschedule','p:pardrreorder','p:pivotstrategy','p:pardmtsolve','p:clusterpardiso','p:preorder','p:pivotrefines','p:errorchk','p:rhob','p:iterrefine','p:maxrefinesteps','p:nliniterrefine'</NodeDefaultValues>
              <SolverFeatureList tag="feature" name="List">
                <!-- User comments -->
                <entityComments T="0"></entityComments>
                <!-- Created by -->
                <entityAuthor T="0"></entityAuthor>
                <!-- Creation time -->
                <entityCreationTime T="11">1528366091765</entityCreationTime>
              </SolverFeatureList>
            </SolverFeature>
            <SolverFeature op="Advanced" tag="aDef" name="Advanced">
              <!-- Node status -->
              <entityFlags T="51">NOREMOVE|NODEACTIVATE</entityFlags>
              <!-- User comments -->
              <entityComments T="0"></entityComments>
              <!-- Created by -->
              <entityAuthor T="0"></entityAuthor>
              <!-- Creation time -->
              <entityCreationTime T="11">1528366091765</entityCreationTime>
              <!-- Feature status -->
              <status T="101">BUILT</status>
              <!-- Automatic rescaling of linear equations -->
              <propertyValue T="30" name="p:autorescale">null</propertyValue>
              <NodeDefaultValues>20,'p:symmetric','p:matrixformat','p:rowscale','p:nullfun','p:orthonormallimit','p:storeresidual','p:convinfo','p:logsampling','p:blocksize','p:blocksizeactive','p:complexfun','p:matherr','p:checkmatherr','p:keep','p:L','p:K','p:D','p:E','p:M','p:N'</NodeDefaultValues>
              <SolverFeatureList tag="feature" name="List">
                <!-- User comments -->
                <entityComments T="0"></entityComments>
                <!-- Created by -->
                <entityAuthor T="0"></entityAuthor>
                <!-- Creation time -->
                <entityCreationTime T="11">1528366091765</entityCreationTime>
              </SolverFeatureList>
            </SolverFeature>
            <SolverFeature op="FullyCoupled" tag="fc1" name="Fully Coupled 1">
              <!-- User comments -->
              <entityComments T="0"></entityComments>
              <!-- Created by -->
              <entityAuthor T="0"></entityAuthor>
              <!-- Creation time -->
              <entityCreationTime T="11">1528366091765</entityCreationTime>
              <!-- Feature status -->
              <status T="101">BUILT</status>
              <!-- Linear solver -->
              <propertyValue T="30" name="p:linsolver" Reference="/sol/sol1/feature/t1/feature/dDef" ReferenceContainerList="/sol/sol1/feature/t1/feature"></propertyValue>
              <!-- Nonlinear method -->
              <propertyValue T="30" value="const" name="p:dtech"></propertyValue>
              <!-- Maximum number of iterations -->
              <propertyValue T="30" value="4" name="p:maxiter"></propertyValue>
              <!-- Termination criterion -->
              <propertyValue T="30" name="p:termonres">null</propertyValue>
              <!-- Residual factor -->
              <propertyValue T="30" name="p:reserrfact">null</propertyValue>
              <!-- Pseudo time-stepping -->
              <propertyValue T="30" name="p:usecflcmp">null</propertyValue>
              <!-- Initial CFL number -->
              <propertyValue T="30" name="p:initcfl">null</propertyValue>
              <!-- PID regulator-Proportional -->
              <propertyValue T="30" name="p:kppid">null</propertyValue>
              <!-- PID regulator-Derivative -->
              <propertyValue T="30" name="p:kdpid">null</propertyValue>
              <!-- PID regulator-Integrative -->
              <propertyValue T="30" name="p:kipid">null</propertyValue>
              <!-- Target error estimate -->
              <propertyValue T="30" name="p:cfltol">null</propertyValue>
              <!-- Initial damping factor -->
              <propertyValue T="30" name="p:ddoginitdamp">null</propertyValue>
              <!-- Residual scaling -->
              <propertyValue T="30" name="p:resscale">null</propertyValue>
              <!-- Number of stagnated iterations before restart -->
              <propertyValue T="30" name="p:ddogrestart">null</propertyValue>
              <!-- Number of iterations before restart -->
              <propertyValue T="30" name="p:ddogrestartactive">null</propertyValue>
              <!-- Plot group -->
              <propertyValue T="30" value="Default" name="p:plotgroup" Reference="/result/feature/pg1" ReferenceContainerList="/result/feature" CompositeIndex="0"></propertyValue>
              <!-- Update at -->
              <propertyValue T="30" name="p:plotfreq">null</propertyValue>
              <!-- Probes -->
              <propertyValue T="30" value="none" name="p:probesel"></propertyValue>
              <!-- Probes -->
              <propertyValue T="30" name="p:probes" ReferenceArray="0" ReferenceContainerList="/probe"></propertyValue>
              <!-- Update at -->
              <propertyValue T="30" name="p:probefreq">null</propertyValue>
              <NodeDefaultValues>18,'p:initstep','p:minstep','p:rstep','p:useminsteprecovery','p:minsteprecovery','p:ntermauto','p:ntolfact','p:niter','p:damp','p:ratelimit','p:ratelimitactive','p:jtech','p:ntermconst','p:stabacc','p:aaccdim','p:initsteph','p:minsteph','p:plot'</NodeDefaultValues>
              <SolverFeatureList tag="feature" name="List">
                <!-- User comments -->
                <entityComments T="0"></entityComments>
                <!-- Created by -->
                <entityAuthor T="0"></entityAuthor>
                <!-- Creation time -->
                <entityCreationTime T="11">1528366091765</entityCreationTime>
              </SolverFeatureList>
            </SolverFeature>
          </SolverFeatureList>
        </SolverFeature>
      </SolverFeatureList>
    </SolverSequence>
  </SolverSequenceList>
  <Results tag="result" name="Results">
    <!-- Node status -->
    <entityFlags T="51">NOREMOVE|NODEACTIVATE</entityFlags>
    <!-- User comments -->
    <entityComments T="0"></entityComments>
    <!-- Created by -->
    <entityAuthor T="0"></entityAuthor>
    <!-- Creation time -->
    <entityCreationTime T="11">1528212349173</entityCreationTime>
    <DatasetFeatureList tag="dataset" name="Data Sets">
      <!-- User comments -->
      <entityComments T="0"></entityComments>
      <!-- Created by -->
      <entityAuthor T="0"></entityAuthor>
      <!-- Creation time -->
      <entityCreationTime T="11">1528212349173</entityCreationTime>
      <DatasetFeature op="Solution" tag="dset1" name="">
        <!-- User comments -->
        <entityComments T="0"></entityComments>
        <!-- Created by -->
        <entityAuthor T="0"></entityAuthor>
        <!-- Creation time -->
        <entityCreationTime T="11">1528212616367</entityCreationTime>
        <selection T="32" selection="LocalSelection" flags="32" selType="GEOM">
          <explicit geom="/savePointData/savepoint1/geom/geom1"/>
        </selection>
        <!-- Solution -->
        <propertyValue T="30" value="none" name="p:solution" Reference="/sol/sol1" ReferenceContainerList="/sol" CompositeIndex="0"></propertyValue>
        <!-- Component -->
        <propertyValue T="30" name="p:geom" Reference="/savePointData/savepoint1/geom/geom1" ReferenceContainerList="/savePointData/savepoint1/geom"></propertyValue>
        <NodeDefaultValues>6,'p:phaseshift','p:scalingfactor','p:frametype','p:phase','p:scalefactor','p:probetag'</NodeDefaultValues>
        <DatasetFeatureList tag="feature" name="Data Sets">
          <!-- User comments -->
          <entityComments T="0"></entityComments>
          <!-- Created by -->
          <entityAuthor T="0"></entityAuthor>
          <!-- Creation time -->
          <entityCreationTime T="11">1528212616384</entityCreationTime>
        </DatasetFeatureList>
      </DatasetFeature>
    </DatasetFeatureList>
    <ExportFeatureList tag="export" name="Export">
      <!-- User comments -->
      <entityComments T="0"></entityComments>
      <!-- Created by -->
      <entityAuthor T="0"></entityAuthor>
      <!-- Creation time -->
      <entityCreationTime T="11">1528212349173</entityCreationTime>
      <ExportFeature op="Plot" tag="plot1" name="Plot 1">
        <!-- User comments -->
        <entityComments T="0"></entityComments>
        <!-- Created by -->
        <entityAuthor T="0"></entityAuthor>
        <!-- Creation time -->
        <entityCreationTime T="11">1528366408536</entityCreationTime>
        <!-- Plot group -->
        <propertyValue T="30" value="none" name="p:plotgroup" Reference="/result/feature/pg1" ReferenceContainerList="/result/feature" CompositeIndex="0"></propertyValue>
        <!-- Show plot setting -->
        <propertyValue T="30" value="on" name="p:showplot"></propertyValue>
        <!-- Plot -->
        <propertyValue T="30" name="p:plot" Reference="/result/feature/pg1/feature/lngr1" ReferenceContainerList="/result/feature/pg1/feature"></propertyValue>
        <!-- True if the last export resulted in any output -->
        <propertyValue T="30" value="on" name="p:anythingwritten"></propertyValue>
        <!-- Last written file -->
        <propertyValue T="30" value="\\filestore.soton.ac.uk\users\cps1u16\mydesktop\curves.txt" name="p:lastwrittenfile"></propertyValue>
        <!-- True if the plot can be export to an STL file -->
        <propertyValue T="30" value="off" name="p:allowstl"></propertyValue>
        <!-- Filename -->
        <propertyValue T="30" value="\\filestore.soton.ac.uk\users\cps1u16\mydesktop\curves.txt" name="p:filename"></propertyValue>
        <NodeDefaultValues>16,'p:clearfilenameafterwards','p:writeexecutionmessage','p:exporttype','p:alwaysask','p:showstruct','p:struct','p:showcompact','p:compact','p:showheader','p:header','p:showfullprec','p:fullprec','p:sort','p:showappend','p:ifexists','p:dataissolution'</NodeDefaultValues>
        <ExportFeatureList tag="feature" name="Export">
          <!-- User comments -->
          <entityComments T="0"></entityComments>
          <!-- Created by -->
          <entityAuthor T="0"></entityAuthor>
          <!-- Creation time -->
          <entityCreationTime T="11">1528366408537</entityCreationTime>
        </ExportFeatureList>
      </ExportFeature>
    </ExportFeatureList>
    <NumericalFeatureList tag="numerical" name="Derived Values">
      <!-- User comments -->
      <entityComments T="0"></entityComments>
      <!-- Created by -->
      <entityAuthor T="0"></entityAuthor>
      <!-- Creation time -->
      <entityCreationTime T="11">1528212349174</entityCreationTime>
    </NumericalFeatureList>
    <TableFeatureList tag="table" name="Tables">
      <!-- User comments -->
      <entityComments T="0"></entityComments>
      <!-- Created by -->
      <entityAuthor T="0"></entityAuthor>
      <!-- Creation time -->
      <entityCreationTime T="11">1528212349174</entityCreationTime>
    </TableFeatureList>
    <ResultFeatureList tag="feature" name="List">
      <!-- User comments -->
      <entityComments T="0"></entityComments>
      <!-- Created by -->
      <entityAuthor T="0"></entityAuthor>
      <!-- Creation time -->
      <entityCreationTime T="11">1528212349218</entityCreationTime>
      <ResultFeature op="PlotGroup1D" tag="pg1" name="1D Plot Group 1">
        <!-- User comments -->
        <entityComments T="0"></entityComments>
        <!-- Created by -->
        <entityAuthor T="0"></entityAuthor>
        <!-- Creation time -->
        <entityCreationTime T="11">1528212629561</entityCreationTime>
        <!-- Last modification time -->
        <entityModifyTime T="11">1528737193437</entityModifyTime>
        <!-- Updated by -->
        <entityModifiedBy T="0"></entityModifiedBy>
        <!-- Key containing all property values -->
        <key T="0">true[]datadset1nonesolrepresentationsolutioninfoshowlooplevelinputon|off|off|looplevelinputall|showloopleveloff|off|off|looplevel1|2|showlooplevelindicesoff|off|off|looplevelindicesshowinterpoff|off|off|interpallowevalintitlekeyofftitleprecisionkey6modifiedtitleshowsecylabelontwoyaxesonswitchxyoffshowplotonsecyaxisonaxislimitsoffpreserveaspectoffshowsecylogonshowsecyextraontrue[]dataparentparentsolrepresentationsolutioninfoshowlooplevelinputoff|off|off|looplevelinputshowloopleveloff|off|off|looplevelshowlooplevelindicesoff|off|off|looplevelindicesshowinterpoff|off|off|interpunitdim0unittrans1exprcunit1evalmethodactiveoffconstactiveoffxdataunittrans1xdataexprxdataexprxxdataunitmxdataevalmethodactiveofflegendprefixlegendsuffixresolutionnormalresolutionfromprefsonsmoothinternalshowexpressionoffshowthresholdonthresholdnonerecoveroffGEOMDIMsavepoint1geom1[1]ALL</key>
        <!-- The status of this feature. -->
        <status T="101">BUILT</status>
        <!-- True if the feature has ever been plotted -->
        <propertyValue T="30" value="on" name="p:hasbeenplotted"></propertyValue>
        <!-- Data set -->
        <propertyValue T="30" value="none" name="p:data" Reference="/result/dataset/dset1" ReferenceContainerList="/result/dataset" CompositeIndex="0"></propertyValue>
        <!-- Analysis type last time solnum was set -->
        <propertyValue T="30" value="Time" name="p:oldanalysistype"></propertyValue>
        <!-- Solver number type -->
        <propertyValue T="30" value="solnum" name="p:solvertype"></propertyValue>
        <!-- Solution number -->
        <propertyValue T="30" valueMatrix="1|2,'1','2'" name="p:solnum"></propertyValue>
        <!-- Times -->
        <propertyValue T="30" value="" valueMatrix="1|0" name="p:t"></propertyValue>
        <!-- Show loop level input -->
        <propertyValue T="30" valueMatrix="1|3,'on','off','off'" name="p:showlooplevelinput"></propertyValue>
        <!-- Loop level input -->
        <propertyValue T="30" valueMatrix="1|1,'all'" name="p:looplevelinput"></propertyValue>
        <!-- Loop level -->
        <propertyValue T="30" valueMatrix="1|2,'1','2'" name="p:looplevel"></propertyValue>
        <!-- Loop level indices -->
        <propertyValue T="30" name="p:looplevelindices" ValueRows="1,''"></propertyValue>
        <!-- Interpolated times -->
        <propertyValue T="30" name="p:interp" ValueRows="1,''"></propertyValue>
        <!-- Title -->
        <propertyValue T="30" value="Line Graph: Dependent variable c (1)" name="p:title"></propertyValue>
        <!-- x-axis label -->
        <propertyValue T="30" value="Distance travelled by AuNPs (cm)" name="p:xlabel"></propertyValue>
        <!-- x-axis label -->
        <propertyValue T="30" value="on" name="p:xlabelactive"></propertyValue>
        <!-- y-axis label -->
        <propertyValue T="30" value="Dependent variable c (1)" name="p:ylabel"></propertyValue>
        <!-- Secondary y label shown? -->
        <propertyValue T="30" value="on" name="p:showsecylabel"></propertyValue>
        <!-- Two y-axes -->
        <propertyValue T="30" value="on" name="p:twoyaxes"></propertyValue>
        <!-- Show settings for what plots belong to what axis? -->
        <propertyValue T="30" value="on" name="p:showplotonsecyaxis"></propertyValue>
        <!-- Plot on secondary y-axis -->
        <propertyValue T="30" valueMatrix="1|3,'Line Graph 1','off','lngr1'" name="p:plotonsecyaxis"></propertyValue>
        <!-- x minimum -->
        <propertyValue T="30" value="-3.9999998989515007E-4" name="p:xmin"></propertyValue>
        <!-- x maximum -->
        <propertyValue T="30" value="0.04039999842643738" name="p:xmax"></propertyValue>
        <!-- y minimum -->
        <propertyValue T="30" value="-0.04736341908574104" name="p:ymin"></propertyValue>
        <!-- y maximum -->
        <propertyValue T="30" value="1.0120093822479248" name="p:ymax"></propertyValue>
        <!-- Secondary axis settings shown? -->
        <propertyValue T="30" value="on" name="p:showsecaxislimit"></propertyValue>
        <!-- Secondary y minimum -->
        <propertyValue T="30" value="-0.04736341908574104" name="p:yminsec"></propertyValue>
        <!-- Secondary y maximum -->
        <propertyValue T="30" value="1.0120093822479248" name="p:ymaxsec"></propertyValue>
        <!-- Secondary y-axis log shown? -->
        <propertyValue T="30" value="on" name="p:showsecylog"></propertyValue>
        <!-- Secondary y spacing shown? -->
        <propertyValue T="30" value="on" name="p:showsecyspacing"></propertyValue>
        <!-- y secondary extra shown? -->
        <propertyValue T="30" value="on" name="p:showsecyextra"></propertyValue>
        <!-- Precision -->
        <propertyValue T="30" value="5" name="p:axisprecision"></propertyValue>
        <NodeDefaultValues>168,'p:progressactive','p:animating','p:playing','p:legendactivechanged','p:solrepresentation','p:oldouteranalysistype','p:outertype','p:outerinput','p:outersolnum','p:outersolnumindices','p:outersolnumindices_vector_method','p:outersolnumindices_vector_start','p:outersolnumindices_vector_stop','p:outersolnumindices_vector_step','p:outersolnumindices_vector_numvalues','p:outersolnumindices_vector_function','p:outersolnumindices_vector_interval','p:outersolnumindices_vector_freqperdec','p:innerinput','p:solnumindices','p:solnumindices_vector_method','p:solnumindices_vector_start','p:solnumindices_vector_stop','p:solnumindices_vector_step','p:solnumindices_vector_numvalues','p:solnumindices_vector_function','p:solnumindices_vector_interval','p:solnumindices_vector_freqperdec','p:t_vector_method','p:t_vector_start','p:t_vector_stop','p:t_vector_step','p:t_vector_numvalues','p:t_vector_function','p:t_vector_interval','p:t_vector_freqperdec','p:showlooplevel','p:showlooplevelindices','p:looplevelindices_vector_method','p:looplevelindices_vector_start','p:looplevelindices_vector_stop','p:looplevelindices_vector_step','p:looplevelindices_vector_numvalues','p:looplevelindices_vector_function','p:looplevelindices_vector_interval','p:looplevelindices_vector_freqperdec','p:showinterp','p:interp_vector_method','p:interp_vector_start','p:interp_vector_stop','p:interp_vector_step','p:interp_vector_numvalues','p:interp_vector_function','p:interp_vector_interval','p:interp_vector_freqperdec','p:solutiontouchtype','p:isnew','p:probetag','p:allowevalintitlekey','p:titleprecisionkey','p:titletype','p:titlecolor','p:customtitlecolor','p:customtitlecolor_vector_method','p:customtitlecolor_vector_start','p:customtitlecolor_vector_stop','p:customtitlecolor_vector_step','p:customtitlecolor_vector_numvalues','p:customtitlecolor_vector_function','p:customtitlecolor_vector_interval','p:customtitlecolor_vector_freqperdec','p:datasetintitle','p:phaseintitle','p:filenameintitle','p:dateintitle','p:timeintitle','p:typeintitle','p:descriptionintitle','p:expressionintitle','p:unitintitle','p:prefixintitle','p:suffixintitle','p:allowevalintitle','p:titleprecision','p:help1','p:help2','p:help3','p:temptitleexpr','p:temptitleunit','p:evaluatedtitle','p:modifiedtitle','p:lasttitlekey','p:ylabelactive','p:yseclabel','p:yseclabelactive','p:switchxy','p:renderdatacached','p:inputmode','p:cutmode','p:planedepth','p:lastinputmode','p:linefirst','p:linesecond','p:lineisinit','p:planefirst','p:planesecond','p:planeisinit','p:cutlineds','p:cutlinedshash','p:cutplaneds','p:cutplanedshash','p:cutlinepg','p:cutlinepgds','p:cutplanepg','p:cutplanepgds','p:cutlineplot','p:cutplaneplot','p:touchpostshow','p:axislimits','p:preserveaspect','p:xlog','p:ylog','p:ylogsec','p:showgrid','p:manualgrid','p:xspacing','p:yspacing','p:ysecspacing','p:xextra','p:xextra_vector_method','p:xextra_vector_start','p:xextra_vector_stop','p:xextra_vector_step','p:xextra_vector_numvalues','p:xextra_vector_function','p:xextra_vector_interval','p:xextra_vector_freqperdec','p:yextra','p:yextra_vector_method','p:yextra_vector_start','p:yextra_vector_stop','p:yextra_vector_step','p:yextra_vector_numvalues','p:yextra_vector_function','p:yextra_vector_interval','p:yextra_vector_freqperdec','p:ysecextra','p:ysecextra_vector_method','p:ysecextra_vector_start','p:ysecextra_vector_stop','p:ysecextra_vector_step','p:ysecextra_vector_numvalues','p:ysecextra_vector_function','p:ysecextra_vector_interval','p:ysecextra_vector_freqperdec','p:showlegends','p:showlegendsmaxmin','p:legendpos','p:axisactive','p:axisnotation','p:axiscommonexp','p:axistrailingzeros','p:axisupdate','p:window','p:showwindowtitle','p:windowtitleactive','p:windowtitle','p:allowtableupdate'</NodeDefaultValues>
        <ResultFeatureList tag="feature" name="List">
          <!-- User comments -->
          <entityComments T="0"></entityComments>
          <!-- Created by -->
          <entityAuthor T="0"></entityAuthor>
          <!-- Creation time -->
          <entityCreationTime T="11">1528212629564</entityCreationTime>
          <ResultFeature op="LineGraph" tag="lngr1" name="Line Graph 1">
            <!-- User comments -->
            <entityComments T="0"></entityComments>
            <!-- Created by -->
            <entityAuthor T="0"></entityAuthor>
            <!-- Creation time -->
            <entityCreationTime T="11">1528212629567</entityCreationTime>
            <!-- Last modification time -->
            <entityModifyTime T="11">1528737193437</entityModifyTime>
            <!-- Updated by -->
            <entityModifiedBy T="0"></entityModifiedBy>
            <selection T="32" selection="LocalSelection" flags="16" selType="GEOMDIM">
              <explicit dim="1" hDim="1" geom="/savePointData/savepoint1/geom/geom1"/>
            </selection>
            <!-- Key containing all property values -->
            <key T="0">true[]dataparentparentsolrepresentationsolutioninfoshowlooplevelinputoff|off|off|looplevelinputshowloopleveloff|off|off|looplevelshowlooplevelindicesoff|off|off|looplevelindicesshowinterpoff|off|off|interpunitdim0unittrans1exprcunit1evalmethodactiveoffconstactiveoffxdataunittrans1xdataexprxdataexprxxdataunitmxdataevalmethodactiveofflegendprefixlegendsuffixresolutionnormalresolutionfromprefsonsmoothinternalshowexpressionoffshowthresholdonthresholdnonerecoveroffGEOMDIMsavepoint1geom1[1]ALLtrue[]datadset1nonesolrepresentationsolutioninfoshowlooplevelinputon|off|off|looplevelinputall|showloopleveloff|off|off|looplevel1|2|showlooplevelindicesoff|off|off|looplevelindicesshowinterpoff|off|off|interpallowevalintitlekeyofftitleprecisionkey6modifiedtitleshowsecylabelontwoyaxesonswitchxyoffshowplotonsecyaxisonaxislimitsoffpreserveaspectoffshowsecylogonshowsecyextraon</key>
            <!-- The status of this feature. -->
            <status T="101">BUILT</status>
            <!-- True if the feature has ever been plotted -->
            <propertyValue T="30" value="on" name="p:hasbeenplotted"></propertyValue>
            <!-- Data set -->
            <propertyValue T="30" value="parent" name="p:data" ReferenceContainerList="/result/dataset" CompositeIndex="0"></propertyValue>
            <!-- Solution number -->
            <propertyValue T="30" valueMatrix="1|2,'1','2'" name="p:solnum"></propertyValue>
            <!-- Times -->
            <propertyValue T="30" value="" valueMatrix="1|0" name="p:t"></propertyValue>
            <!-- Expression -->
            <propertyValue T="30" value="c" name="p:expr"></propertyValue>
            <!-- Unit -->
            <propertyValue T="30" value="1" name="p:unit"></propertyValue>
            <!-- Description -->
            <propertyValue T="30" value="Dependent variable c" name="p:descr"></propertyValue>
            <!-- Parameter -->
            <propertyValue T="30" value="expr" name="p:xdata"></propertyValue>
            <!-- Expression -->
            <propertyValue T="30" value="x" name="p:xdataexpr"></propertyValue>
            <!-- Unit -->
            <propertyValue T="30" value="m" name="p:xdataunit"></propertyValue>
            <!-- Description -->
            <propertyValue T="30" value="x-coordinate" name="p:xdatadescr"></propertyValue>
            <!-- xmax -->
            <propertyValue T="30" value="0.04" name="p:xmax"></propertyValue>
            <!-- ymin -->
            <propertyValue T="30" value="-0.036977449045049716" name="p:ymin"></propertyValue>
            <!-- ymax -->
            <propertyValue T="30" value="1.0016233789359823" name="p:ymax"></propertyValue>
            <!-- Number of lines -->
            <propertyValue T="30" value="2" name="p:linecount"></propertyValue>
            <!-- Legend -->
            <propertyValue T="30" valueMatrix="1|2,'0 s','86400 s'" name="p:legends"></propertyValue>
            <!-- Legend -->
            <propertyValue T="30" valueMatrix="1|2,'0 s','86400 s'" name="p:autolegends"></propertyValue>
            <!-- Resolution -->
            <propertyValue T="30" value="normal" name="p:resolution"></propertyValue>
            <!-- Element refinement -->
            <propertyValue T="30" value="1" name="p:refine"></propertyValue>
            <NodeDefaultValues>133,'p:progressactive','p:isanim','p:isanimfirst','p:iscachedirty','p:readytoplot','p:legendactivechanged','p:solrepresentation','p:oldanalysistype','p:oldouteranalysistype','p:outertype','p:outerinput','p:outersolnum','p:outersolnumindices','p:outersolnumindices_vector_method','p:outersolnumindices_vector_start','p:outersolnumindices_vector_stop','p:outersolnumindices_vector_step','p:outersolnumindices_vector_numvalues','p:outersolnumindices_vector_function','p:outersolnumindices_vector_interval','p:outersolnumindices_vector_freqperdec','p:solvertype','p:innerinput','p:solnumindices','p:solnumindices_vector_method','p:solnumindices_vector_start','p:solnumindices_vector_stop','p:solnumindices_vector_step','p:solnumindices_vector_numvalues','p:solnumindices_vector_function','p:solnumindices_vector_interval','p:solnumindices_vector_freqperdec','p:t_vector_method','p:t_vector_start','p:t_vector_stop','p:t_vector_step','p:t_vector_numvalues','p:t_vector_function','p:t_vector_interval','p:t_vector_freqperdec','p:showlooplevelinput','p:looplevelinput','p:showlooplevel','p:looplevel','p:showlooplevelindices','p:looplevelindices','p:looplevelindices_vector_method','p:looplevelindices_vector_start','p:looplevelindices_vector_stop','p:looplevelindices_vector_step','p:looplevelindices_vector_numvalues','p:looplevelindices_vector_function','p:looplevelindices_vector_interval','p:looplevelindices_vector_freqperdec','p:showinterp','p:interp','p:interp_vector_method','p:interp_vector_start','p:interp_vector_stop','p:interp_vector_step','p:interp_vector_numvalues','p:interp_vector_function','p:interp_vector_interval','p:interp_vector_freqperdec','p:solutiontouchtype','p:inputmode','p:cutmode','p:cutline','p:previewpg','p:previewview','p:previewwindow','p:updatetoolbar','p:listen','p:linefirst','p:linesecond','p:lineisinit','p:plotonsecyaxis','p:unitdim','p:unittrans','p:descractive','p:evalmethodactive','p:evalmethod','p:differential','p:constactive','p:const','p:constUnit','p:titletype','p:typeintitle','p:descriptionintitle','p:expressionintitle','p:unitintitle','p:prefixintitle','p:suffixintitle','p:title','p:xdataunittrans','p:xdatadescractive','p:xdataevalmethodactive','p:xdataevalmethod','p:xdatadifferential','p:xmin','p:showlinestyle','p:linestyle','p:showcolor','p:linecolor','p:customlinecolor','p:customlinecolor_vector_method','p:customlinecolor_vector_start','p:customlinecolor_vector_stop','p:customlinecolor_vector_step','p:customlinecolor_vector_numvalues','p:customlinecolor_vector_function','p:customlinecolor_vector_interval','p:customlinecolor_vector_freqperdec','p:showwidth','p:linewidth','p:showmarker','p:linemarker','p:markerpos','p:markers','p:cyclecolors','p:legend','p:legendmethod','p:legendprefix','p:legendsuffix','p:resolutionfromprefs','p:smooth','p:showexpression','p:smoothexpr','p:showthreshold','p:threshold','p:thresholdvalue','p:allowmaterialsmoothing','p:recover'</NodeDefaultValues>
            <ResultFeatureList tag="feature" name="List">
              <!-- User comments -->
              <entityComments T="0"></entityComments>
              <!-- Created by -->
              <entityAuthor T="0"></entityAuthor>
              <!-- Creation time -->
              <entityCreationTime T="11">1528212629567</entityCreationTime>
            </ResultFeatureList>
          </ResultFeature>
        </ResultFeatureList>
      </ResultFeature>
    </ResultFeatureList>
    <ResultParam tag="param" name="Parameters">
      <!-- User comments -->
      <entityComments T="0"></entityComments>
      <!-- Created by -->
      <entityAuthor T="0"></entityAuthor>
      <!-- Creation time -->
      <entityCreationTime T="11">1528212349336</entityCreationTime>
    </ResultParam>
    <ReportFeatureList tag="report" name="Reports">
      <!-- User comments -->
      <entityComments T="0"></entityComments>
      <!-- Created by -->
      <entityAuthor T="0"></entityAuthor>
      <!-- Creation time -->
      <entityCreationTime T="11">1528212349338</entityCreationTime>
    </ReportFeatureList>
  </Results>
  <GeomManagerNative tag="geomManagerNative">
    <!-- Last used GeomFeature identifier -->
    <lastID T="5">2</lastID>
    <geomManager T="52" class="GEOMMANAGER" resource="geommanager1.mphbin" id="1" fileid="df26822833a03aa8"/>
  </GeomManagerNative>
  <History tag="hist">
    <!-- Last modification time -->
    <entityModifyTime T="11">1528737193437</entityModifyTime>
    <!-- Updated by -->
    <entityModifiedBy T="0"></entityModifiedBy>
    <!-- List of commands -->
    <actions T="0">t(s("/")) m(s("comments")) s("Untitled

")</actions>
    <actions T="0">t(s("/component")) m(s("create")) s("comp1") b(true)</actions>
    <actions T="0">t(s("/component/comp1/geom")) m(s("create")) s("geom1") i(1)</actions>
    <actions T="0">t(s("/component/comp1/mesh")) m(s("create")) s("mesh1") g(s("geom1"))</actions>
    <actions T="0">t(s("/component/comp1/physics")) m(s("create")) s("g") s("GeneralFormPDE") saa(sa(s("c"))) g(s("geom1"))</actions>
    <actions T="0">t(s("/component/comp1/physics/g/field/dimensionless")) m(s("field")) s("c")</actions>
    <actions T="0">t(s("/study")) m(s("create")) s("std1")</actions>
    <actions T="0">t(s("/study/std1")) m(s("create")) s("time") s("Transient")</actions>
    <actions T="0">t(s("/study/std1/feature/time")) m(s("activate")) s("g") b(true)</actions>
    <actions T="0">t(s("/component/comp1/geom/geom1")) m(s("create")) s("i1") s("Interval")</actions>
    <actions T="0">t(s("/component/comp1/geom/geom1/feature/i1")) m(s("set")) s("p2") d(0.04)</actions>
    <actions T="0">t(s("/component/comp1/geom/geom1")) m(s("runPre")) s("fin")</actions>
    <actions T="0">t(s("/component/comp1/geom/geom1")) m(s("run"))</actions>
    <actions T="0">t(s("/component/comp1/physics/g/feature/gfeq1")) m(s("setIndex")) s("f") i(0) i(0)</actions>
    <actions T="0">t(s("/param")) m(s("set")) s("phi") s("0.4")</actions>
    <actions T="0">t(s("/param")) m(s("set")) s("b") s("1e6")</actions>
    <actions T="0">t(s("/param")) m(s("set")) s("D") s("4.5e-13")</actions>
    <actions T="0">t(s("/param")) m(s("set")) s("v") s("5.8e-8")</actions>
    <actions T="0">t(s("/component/comp1/physics/g/feature/gfeq1")) m(s("setIndex")) s("da") s("(phi+b)") i(0)</actions>
    <actions T="0">t(s("/component/comp1/physics/g/feature/gfeq1")) m(s("setIndex")) s("Ga") s("-D*cx+v*c") i(0)</actions>
    <actions T="0">t(s("/func")) m(s("create")) s("rect1") s("Rectangle")</actions>
    <actions T="0">t(s("/func/rect1")) m(s("set")) s("smooth") s("0.01")</actions>
    <actions T="0">t(s("/func/rect1")) m(s("set")) s("lower") s("0")</actions>
    <actions T="0">t(s("/func/rect1")) m(s("set")) s("upper") s("0.005")</actions>
    <actions T="0">t(s("/func/rect1")) m(s("set")) s("upper") s("0.01")</actions>
    <actions T="0">t(s("/func/rect1")) m(s("set")) s("smooth") s("0.005")</actions>
    <actions T="0">t(s("/func/rect1")) m(s("set")) s("funcname") s("int")</actions>
    <actions T="0">t(s("/component/comp1/physics/g/feature/init1")) m(s("set")) s("c") s("int1(x)")</actions>
    <actions T="0">t(s("/param")) m(s("set")) s("b") s("1")</actions>
    <actions T="0">t(s("/study/std1/feature/time")) m(s("set")) s("tlist") s("range(0,3600,86400)")</actions>
    <actions T="0">t(s("/sol")) m(s("create")) s("sol1")</actions>
    <actions T="0">t(s("/sol/sol1")) m(s("study")) s("std1")</actions>
    <actions T="0">t(s("/study/std1/feature/time")) m(s("set")) s("notlistsolnum") i(1)</actions>
    <actions T="0">t(s("/study/std1/feature/time")) m(s("set")) s("notsolnum") s("1")</actions>
    <actions T="0">t(s("/study/std1/feature/time")) m(s("set")) s("listsolnum") i(1)</actions>
    <actions T="0">t(s("/study/std1/feature/time")) m(s("set")) s("solnum") s("1")</actions>
    <actions T="0">t(s("/sol/sol1")) m(s("create")) s("st1") s("StudyStep")</actions>
    <actions T="0">t(s("/sol/sol1/feature/st1")) m(s("set")) s("study") s("std1")</actions>
    <actions T="0">t(s("/sol/sol1/feature/st1")) m(s("set")) s("studystep") s("time")</actions>
    <actions T="0">t(s("/sol/sol1")) m(s("create")) s("v1") s("Variables")</actions>
    <actions T="0">t(s("/sol/sol1/feature/v1")) m(s("set")) s("control") s("time")</actions>
    <actions T="0">t(s("/sol/sol1")) m(s("create")) s("t1") s("Time")</actions>
    <actions T="0">t(s("/sol/sol1/feature/t1")) m(s("set")) s("tlist") s("range(0,3600,86400)")</actions>
    <actions T="0">t(s("/sol/sol1/feature/t1")) m(s("set")) s("plot") s("off")</actions>
    <actions T="0">t(s("/sol/sol1/feature/t1")) m(s("set")) s("plotgroup") s("Default")</actions>
    <actions T="0">t(s("/sol/sol1/feature/t1")) m(s("set")) s("plotfreq") s("tout")</actions>
    <actions T="0">t(s("/sol/sol1/feature/t1")) m(s("set")) s("probesel") s("all")</actions>
    <actions T="0">t(s("/sol/sol1/feature/t1")) m(s("set")) s("probes") sa()</actions>
    <actions T="0">t(s("/sol/sol1/feature/t1")) m(s("set")) s("probefreq") s("tsteps")</actions>
    <actions T="0">t(s("/sol/sol1/feature/t1")) m(s("set")) s("atolglobalvaluemethod") s("factor")</actions>
    <actions T="0">t(s("/sol/sol1/feature/t1")) m(s("set")) s("control") s("time")</actions>
    <actions T="0">t(s("/sol/sol1/feature/t1")) m(s("create")) s("fc1") s("FullyCoupled")</actions>
    <actions T="0">t(s("/sol/sol1/feature/t1/feature/fc1")) m(s("set")) s("linsolver") s("dDef")</actions>
    <actions T="0">t(s("/sol/sol1/feature/t1/feature")) m(s("remove")) s("fcDef")</actions>
    <actions T="0">t(s("/sol/sol1")) m(s("attach")) s("std1")</actions>
    <actions T="0">t(s("/result/feature")) m(s("create")) s("pg1") s("PlotGroup1D")</actions>
    <actions T="0">t(s("/result/feature/pg1")) m(s("set")) s("data") s("dset1")</actions>
    <actions T="0">t(s("/result/feature/pg1")) m(s("create")) s("lngr1") s("LineGraph")</actions>
    <actions T="0">t(s("/result/feature/pg1/feature/lngr1")) m(s("set")) s("xdata") s("expr")</actions>
    <actions T="0">t(s("/result/feature/pg1/feature/lngr1")) m(s("set")) s("xdataexpr") s("x")</actions>
    <actions T="0">t(s("/result/feature/pg1/feature/lngr1/selection[geom1]")) m(s("all"))</actions>
    <actions T="0">t(s("/result/feature/pg1/feature/lngr1")) m(s("set")) s("expr") s("c")</actions>
    <actions T="0">t(s("/result/feature")) m(s("remove")) s("pg1")</actions>
    <actions T="0">t(s("/component/comp1/physics/g/feature/init1")) m(s("set")) s("c") s("int(x)")</actions>
    <actions T="0">t(s("/component/comp1/mesh/mesh1")) m(s("autoMeshSize")) d(1.0)</actions>
    <actions T="0">t(s("/component/comp1/mesh/mesh1")) m(s("run"))</actions>
    <actions T="0">t(s("/sol/sol1")) m(s("study")) s("std1")</actions>
    <actions T="0">t(s("/study/std1/feature/time")) m(s("set")) s("notlistsolnum") i(1)</actions>
    <actions T="0">t(s("/study/std1/feature/time")) m(s("set")) s("notsolnum") s("1")</actions>
    <actions T="0">t(s("/study/std1/feature/time")) m(s("set")) s("listsolnum") i(1)</actions>
    <actions T="0">t(s("/study/std1/feature/time")) m(s("set")) s("solnum") s("1")</actions>
    <actions T="0">t(s("/sol/sol1/feature")) m(s("remove")) s("t1")</actions>
    <actions T="0">t(s("/sol/sol1/feature")) m(s("remove")) s("v1")</actions>
    <actions T="0">t(s("/sol/sol1/feature")) m(s("remove")) s("st1")</actions>
    <actions T="0">t(s("/sol/sol1")) m(s("create")) s("st1") s("StudyStep")</actions>
    <actions T="0">t(s("/sol/sol1/feature/st1")) m(s("set")) s("study") s("std1")</actions>
    <actions T="0">t(s("/sol/sol1/feature/st1")) m(s("set")) s("studystep") s("time")</actions>
    <actions T="0">t(s("/sol/sol1")) m(s("create")) s("v1") s("Variables")</actions>
    <actions T="0">t(s("/sol/sol1/feature/v1")) m(s("set")) s("control") s("time")</actions>
    <actions T="0">t(s("/sol/sol1")) m(s("create")) s("t1") s("Time")</actions>
    <actions T="0">t(s("/sol/sol1/feature/t1")) m(s("set")) s("tlist") s("range(0,3600,86400)")</actions>
    <actions T="0">t(s("/sol/sol1/feature/t1")) m(s("set")) s("plot") s("off")</actions>
    <actions T="0">t(s("/sol/sol1/feature/t1")) m(s("set")) s("plotgroup") s("Default")</actions>
    <actions T="0">t(s("/sol/sol1/feature/t1")) m(s("set")) s("plotfreq") s("tout")</actions>
    <actions T="0">t(s("/sol/sol1/feature/t1")) m(s("set")) s("probesel") s("all")</actions>
    <actions T="0">t(s("/sol/sol1/feature/t1")) m(s("set")) s("probes") sa()</actions>
    <actions T="0">t(s("/sol/sol1/feature/t1")) m(s("set")) s("probefreq") s("tsteps")</actions>
    <actions T="0">t(s("/sol/sol1/feature/t1")) m(s("set")) s("atolglobalvaluemethod") s("factor")</actions>
    <actions T="0">t(s("/sol/sol1/feature/t1")) m(s("set")) s("control") s("time")</actions>
    <actions T="0">t(s("/sol/sol1/feature/t1")) m(s("create")) s("fc1") s("FullyCoupled")</actions>
    <actions T="0">t(s("/sol/sol1/feature/t1/feature/fc1")) m(s("set")) s("linsolver") s("dDef")</actions>
    <actions T="0">t(s("/sol/sol1/feature/t1/feature")) m(s("remove")) s("fcDef")</actions>
    <actions T="0">t(s("/sol/sol1")) m(s("attach")) s("std1")</actions>
    <actions T="0">t(s("/result/feature")) m(s("create")) s("pg1") s("PlotGroup1D")</actions>
    <actions T="0">t(s("/result/feature/pg1")) m(s("set")) s("data") s("dset1")</actions>
    <actions T="0">t(s("/result/feature/pg1")) m(s("create")) s("lngr1") s("LineGraph")</actions>
    <actions T="0">t(s("/result/feature/pg1/feature/lngr1")) m(s("set")) s("xdata") s("expr")</actions>
    <actions T="0">t(s("/result/feature/pg1/feature/lngr1")) m(s("set")) s("xdataexpr") s("x")</actions>
    <actions T="0">t(s("/result/feature/pg1/feature/lngr1/selection[geom1]")) m(s("all"))</actions>
    <actions T="0">t(s("/result/feature/pg1/feature/lngr1")) m(s("set")) s("expr") s("c")</actions>
    <actions T="0">t(s("/sol/sol1")) m(s("runAll"))</actions>
    <actions T="0">t(s("/result/feature/pg1")) m(s("run"))</actions>
    <actions T="0">t(s("/study/std1/feature/time")) m(s("set")) s("tlist") s("range(0,86400,86400)")</actions>
    <actions T="0">t(s("/sol/sol1")) m(s("study")) s("std1")</actions>
    <actions T="0">t(s("/study/std1/feature/time")) m(s("set")) s("notlistsolnum") i(1)</actions>
    <actions T="0">t(s("/study/std1/feature/time")) m(s("set")) s("notsolnum") s("1")</actions>
    <actions T="0">t(s("/study/std1/feature/time")) m(s("set")) s("listsolnum") i(1)</actions>
    <actions T="0">t(s("/study/std1/feature/time")) m(s("set")) s("solnum") s("1")</actions>
    <actions T="0">t(s("/sol/sol1/feature")) m(s("remove")) s("t1")</actions>
    <actions T="0">t(s("/sol/sol1/feature")) m(s("remove")) s("v1")</actions>
    <actions T="0">t(s("/sol/sol1/feature")) m(s("remove")) s("st1")</actions>
    <actions T="0">t(s("/sol/sol1")) m(s("create")) s("st1") s("StudyStep")</actions>
    <actions T="0">t(s("/sol/sol1/feature/st1")) m(s("set")) s("study") s("std1")</actions>
    <actions T="0">t(s("/sol/sol1/feature/st1")) m(s("set")) s("studystep") s("time")</actions>
    <actions T="0">t(s("/sol/sol1")) m(s("create")) s("v1") s("Variables")</actions>
    <actions T="0">t(s("/sol/sol1/feature/v1")) m(s("set")) s("control") s("time")</actions>
    <actions T="0">t(s("/sol/sol1")) m(s("create")) s("t1") s("Time")</actions>
    <actions T="0">t(s("/sol/sol1/feature/t1")) m(s("set")) s("tlist") s("range(0,86400,86400)")</actions>
    <actions T="0">t(s("/sol/sol1/feature/t1")) m(s("set")) s("plot") s("off")</actions>
    <actions T="0">t(s("/sol/sol1/feature/t1")) m(s("set")) s("plotgroup") s("pg1")</actions>
    <actions T="0">t(s("/sol/sol1/feature/t1")) m(s("set")) s("plotfreq") s("tout")</actions>
    <actions T="0">t(s("/sol/sol1/feature/t1")) m(s("set")) s("probesel") s("all")</actions>
    <actions T="0">t(s("/sol/sol1/feature/t1")) m(s("set")) s("probes") sa()</actions>
    <actions T="0">t(s("/sol/sol1/feature/t1")) m(s("set")) s("probefreq") s("tsteps")</actions>
    <actions T="0">t(s("/sol/sol1/feature/t1")) m(s("set")) s("atolglobalvaluemethod") s("factor")</actions>
    <actions T="0">t(s("/sol/sol1/feature/t1")) m(s("set")) s("control") s("time")</actions>
    <actions T="0">t(s("/sol/sol1/feature/t1")) m(s("create")) s("fc1") s("FullyCoupled")</actions>
    <actions T="0">t(s("/sol/sol1/feature/t1/feature/fc1")) m(s("set")) s("linsolver") s("dDef")</actions>
    <actions T="0">t(s("/sol/sol1/feature/t1/feature")) m(s("remove")) s("fcDef")</actions>
    <actions T="0">t(s("/sol/sol1")) m(s("attach")) s("std1")</actions>
    <actions T="0">t(s("/sol/sol1")) m(s("runAll"))</actions>
    <actions T="0">t(s("/result/feature/pg1")) m(s("run"))</actions>
    <actions T="0">t(s("/param")) m(s("set")) s("b") s("10")</actions>
    <actions T="0">t(s("/sol/sol1")) m(s("study")) s("std1")</actions>
    <actions T="0">t(s("/study/std1/feature/time")) m(s("set")) s("notlistsolnum") i(1)</actions>
    <actions T="0">t(s("/study/std1/feature/time")) m(s("set")) s("notsolnum") s("1")</actions>
    <actions T="0">t(s("/study/std1/feature/time")) m(s("set")) s("listsolnum") i(1)</actions>
    <actions T="0">t(s("/study/std1/feature/time")) m(s("set")) s("solnum") s("1")</actions>
    <actions T="0">t(s("/sol/sol1/feature")) m(s("remove")) s("t1")</actions>
    <actions T="0">t(s("/sol/sol1/feature")) m(s("remove")) s("v1")</actions>
    <actions T="0">t(s("/sol/sol1/feature")) m(s("remove")) s("st1")</actions>
    <actions T="0">t(s("/sol/sol1")) m(s("create")) s("st1") s("StudyStep")</actions>
    <actions T="0">t(s("/sol/sol1/feature/st1")) m(s("set")) s("study") s("std1")</actions>
    <actions T="0">t(s("/sol/sol1/feature/st1")) m(s("set")) s("studystep") s("time")</actions>
    <actions T="0">t(s("/sol/sol1")) m(s("create")) s("v1") s("Variables")</actions>
    <actions T="0">t(s("/sol/sol1/feature/v1")) m(s("set")) s("control") s("time")</actions>
    <actions T="0">t(s("/sol/sol1")) m(s("create")) s("t1") s("Time")</actions>
    <actions T="0">t(s("/sol/sol1/feature/t1")) m(s("set")) s("tlist") s("range(0,86400,86400)")</actions>
    <actions T="0">t(s("/sol/sol1/feature/t1")) m(s("set")) s("plot") s("off")</actions>
    <actions T="0">t(s("/sol/sol1/feature/t1")) m(s("set")) s("plotgroup") s("pg1")</actions>
    <actions T="0">t(s("/sol/sol1/feature/t1")) m(s("set")) s("plotfreq") s("tout")</actions>
    <actions T="0">t(s("/sol/sol1/feature/t1")) m(s("set")) s("probesel") s("all")</actions>
    <actions T="0">t(s("/sol/sol1/feature/t1")) m(s("set")) s("probes") sa()</actions>
    <actions T="0">t(s("/sol/sol1/feature/t1")) m(s("set")) s("probefreq") s("tsteps")</actions>
    <actions T="0">t(s("/sol/sol1/feature/t1")) m(s("set")) s("atolglobalvaluemethod") s("factor")</actions>
    <actions T="0">t(s("/sol/sol1/feature/t1")) m(s("set")) s("control") s("time")</actions>
    <actions T="0">t(s("/sol/sol1/feature/t1")) m(s("create")) s("fc1") s("FullyCoupled")</actions>
    <actions T="0">t(s("/sol/sol1/feature/t1/feature/fc1")) m(s("set")) s("linsolver") s("dDef")</actions>
    <actions T="0">t(s("/sol/sol1/feature/t1/feature")) m(s("remove")) s("fcDef")</actions>
    <actions T="0">t(s("/sol/sol1")) m(s("attach")) s("std1")</actions>
    <actions T="0">t(s("/sol/sol1")) m(s("runAll"))</actions>
    <actions T="0">t(s("/result/feature/pg1")) m(s("run"))</actions>
    <actions T="0">t(s("/param")) m(s("set")) s("b") s("100")</actions>
    <actions T="0">t(s("/sol/sol1")) m(s("study")) s("std1")</actions>
    <actions T="0">t(s("/study/std1/feature/time")) m(s("set")) s("notlistsolnum") i(1)</actions>
    <actions T="0">t(s("/study/std1/feature/time")) m(s("set")) s("notsolnum") s("1")</actions>
    <actions T="0">t(s("/study/std1/feature/time")) m(s("set")) s("listsolnum") i(1)</actions>
    <actions T="0">t(s("/study/std1/feature/time")) m(s("set")) s("solnum") s("1")</actions>
    <actions T="0">t(s("/sol/sol1/feature")) m(s("remove")) s("t1")</actions>
    <actions T="0">t(s("/sol/sol1/feature")) m(s("remove")) s("v1")</actions>
    <actions T="0">t(s("/sol/sol1/feature")) m(s("remove")) s("st1")</actions>
    <actions T="0">t(s("/sol/sol1")) m(s("create")) s("st1") s("StudyStep")</actions>
    <actions T="0">t(s("/sol/sol1/feature/st1")) m(s("set")) s("study") s("std1")</actions>
    <actions T="0">t(s("/sol/sol1/feature/st1")) m(s("set")) s("studystep") s("time")</actions>
    <actions T="0">t(s("/sol/sol1")) m(s("create")) s("v1") s("Variables")</actions>
    <actions T="0">t(s("/sol/sol1/feature/v1")) m(s("set")) s("control") s("time")</actions>
    <actions T="0">t(s("/sol/sol1")) m(s("create")) s("t1") s("Time")</actions>
    <actions T="0">t(s("/sol/sol1/feature/t1")) m(s("set")) s("tlist") s("range(0,86400,86400)")</actions>
    <actions T="0">t(s("/sol/sol1/feature/t1")) m(s("set")) s("plot") s("off")</actions>
    <actions T="0">t(s("/sol/sol1/feature/t1")) m(s("set")) s("plotgroup") s("pg1")</actions>
    <actions T="0">t(s("/sol/sol1/feature/t1")) m(s("set")) s("plotfreq") s("tout")</actions>
    <actions T="0">t(s("/sol/sol1/feature/t1")) m(s("set")) s("probesel") s("all")</actions>
    <actions T="0">t(s("/sol/sol1/feature/t1")) m(s("set")) s("probes") sa()</actions>
    <actions T="0">t(s("/sol/sol1/feature/t1")) m(s("set")) s("probefreq") s("tsteps")</actions>
    <actions T="0">t(s("/sol/sol1/feature/t1")) m(s("set")) s("atolglobalvaluemethod") s("factor")</actions>
    <actions T="0">t(s("/sol/sol1/feature/t1")) m(s("set")) s("control") s("time")</actions>
    <actions T="0">t(s("/sol/sol1/feature/t1")) m(s("create")) s("fc1") s("FullyCoupled")</actions>
    <actions T="0">t(s("/sol/sol1/feature/t1/feature/fc1")) m(s("set")) s("linsolver") s("dDef")</actions>
    <actions T="0">t(s("/sol/sol1/feature/t1/feature")) m(s("remove")) s("fcDef")</actions>
    <actions T="0">t(s("/sol/sol1")) m(s("attach")) s("std1")</actions>
    <actions T="0">t(s("/sol/sol1")) m(s("runAll"))</actions>
    <actions T="0">t(s("/result/feature/pg1")) m(s("run"))</actions>
    <actions T="0">t(s("/param")) m(s("set")) s("b") s("50")</actions>
    <actions T="0">t(s("/sol/sol1")) m(s("study")) s("std1")</actions>
    <actions T="0">t(s("/study/std1/feature/time")) m(s("set")) s("notlistsolnum") i(1)</actions>
    <actions T="0">t(s("/study/std1/feature/time")) m(s("set")) s("notsolnum") s("1")</actions>
    <actions T="0">t(s("/study/std1/feature/time")) m(s("set")) s("listsolnum") i(1)</actions>
    <actions T="0">t(s("/study/std1/feature/time")) m(s("set")) s("solnum") s("1")</actions>
    <actions T="0">t(s("/sol/sol1/feature")) m(s("remove")) s("t1")</actions>
    <actions T="0">t(s("/sol/sol1/feature")) m(s("remove")) s("v1")</actions>
    <actions T="0">t(s("/sol/sol1/feature")) m(s("remove")) s("st1")</actions>
    <actions T="0">t(s("/sol/sol1")) m(s("create")) s("st1") s("StudyStep")</actions>
    <actions T="0">t(s("/sol/sol1/feature/st1")) m(s("set")) s("study") s("std1")</actions>
    <actions T="0">t(s("/sol/sol1/feature/st1")) m(s("set")) s("studystep") s("time")</actions>
    <actions T="0">t(s("/sol/sol1")) m(s("create")) s("v1") s("Variables")</actions>
    <actions T="0">t(s("/sol/sol1/feature/v1")) m(s("set")) s("control") s("time")</actions>
    <actions T="0">t(s("/sol/sol1")) m(s("create")) s("t1") s("Time")</actions>
    <actions T="0">t(s("/sol/sol1/feature/t1")) m(s("set")) s("tlist") s("range(0,86400,86400)")</actions>
    <actions T="0">t(s("/sol/sol1/feature/t1")) m(s("set")) s("plot") s("off")</actions>
    <actions T="0">t(s("/sol/sol1/feature/t1")) m(s("set")) s("plotgroup") s("pg1")</actions>
    <actions T="0">t(s("/sol/sol1/feature/t1")) m(s("set")) s("plotfreq") s("tout")</actions>
    <actions T="0">t(s("/sol/sol1/feature/t1")) m(s("set")) s("probesel") s("all")</actions>
    <actions T="0">t(s("/sol/sol1/feature/t1")) m(s("set")) s("probes") sa()</actions>
    <actions T="0">t(s("/sol/sol1/feature/t1")) m(s("set")) s("probefreq") s("tsteps")</actions>
    <actions T="0">t(s("/sol/sol1/feature/t1")) m(s("set")) s("atolglobalvaluemethod") s("factor")</actions>
    <actions T="0">t(s("/sol/sol1/feature/t1")) m(s("set")) s("control") s("time")</actions>
    <actions T="0">t(s("/sol/sol1/feature/t1")) m(s("create")) s("fc1") s("FullyCoupled")</actions>
    <actions T="0">t(s("/sol/sol1/feature/t1/feature/fc1")) m(s("set")) s("linsolver") s("dDef")</actions>
    <actions T="0">t(s("/sol/sol1/feature/t1/feature")) m(s("remove")) s("fcDef")</actions>
    <actions T="0">t(s("/sol/sol1")) m(s("attach")) s("std1")</actions>
    <actions T="0">t(s("/sol/sol1")) m(s("runAll"))</actions>
    <actions T="0">t(s("/result/feature/pg1")) m(s("run"))</actions>
    <actions T="0">t(s("/")) m(s("label")) s("Buffer_power_for_callum.mph")</actions>
    <actions T="0">t(s("/result/feature/pg1")) m(s("run"))</actions>
    <actions T="0">t(s("/result/feature/pg1")) m(s("run"))</actions>
    <actions T="0">t(s("/param")) m(s("set")) s("b") s("1")</actions>
    <actions T="0">t(s("/result/feature/pg1")) m(s("run"))</actions>
    <actions T="0">t(s("/result/feature/pg1")) m(s("run"))</actions>
    <actions T="0">t(s("/result/feature/pg1")) m(s("run"))</actions>
    <actions T="0">t(s("/result/feature/pg1")) m(s("run"))</actions>
    <actions T="0">t(s("/result/feature/pg1")) m(s("run"))</actions>
    <actions T="0">t(s("/result/feature/pg1")) m(s("run"))</actions>
    <actions T="0">t(s("/result/feature/pg1")) m(s("run"))</actions>
    <actions T="0">t(s("/result/feature/pg1")) m(s("setIndex")) s("looplevelinput") s("first") i(0)</actions>
    <actions T="0">t(s("/result/feature/pg1")) m(s("setIndex")) s("looplevelinput") s("last") i(0)</actions>
    <actions T="0">t(s("/result/feature/pg1")) m(s("run"))</actions>
    <actions T="0">t(s("/result/feature/pg1")) m(s("setIndex")) s("looplevelinput") s("all") i(0)</actions>
    <actions T="0">t(s("/result/feature/pg1")) m(s("run"))</actions>
    <actions T="0">t(s("/param")) m(s("set")) s("b") s("0.5")</actions>
    <actions T="0">t(s("/component/comp1/geom/geom1")) m(s("run")) s("fin")</actions>
    <actions T="0">t(s("/result/feature/pg1")) m(s("run"))</actions>
    <actions T="0">t(s("/result/feature/pg1")) m(s("run"))</actions>
    <actions T="0">t(s("/result/feature/pg1")) m(s("run"))</actions>
    <actions T="0">t(s("/result/feature/pg1")) m(s("run"))</actions>
    <actions T="0">t(s("/result/feature/pg1")) m(s("run"))</actions>
    <actions T="0">t(s("/result/feature/pg1")) m(s("run"))</actions>
    <actions T="0">t(s("/result/feature/pg1")) m(s("run"))</actions>
    <actions T="0">t(s("/result/feature/pg1")) m(s("run"))</actions>
    <actions T="0">t(s("/result/feature/pg1")) m(s("run"))</actions>
    <actions T="0">t(s("/result/feature/pg1")) m(s("run"))</actions>
    <actions T="0">t(s("/result/feature/pg1")) m(s("run"))</actions>
    <actions T="0">t(s("/result/feature/pg1")) m(s("set")) s("showlegends") b(false)</actions>
    <actions T="0">t(s("/result/feature/pg1")) m(s("set")) s("legendactivechanged") b(false)</actions>
    <actions T="0">t(s("/result/feature/pg1")) m(s("set")) s("showlegends") b(true)</actions>
    <actions T="0">t(s("/result/feature/pg1")) m(s("set")) s("legendactivechanged") b(true)</actions>
    <actions T="0">t(s("/param")) m(s("set")) s("b") s("10000000")</actions>
    <actions T="0">t(s("/result/feature/pg1")) m(s("run"))</actions>
    <actions T="0">t(s("/result/feature/pg1")) m(s("run"))</actions>
    <actions T="0">t(s("/result/feature/pg1")) m(s("run"))</actions>
    <actions T="0">t(s("/param")) m(s("set")) s("b") s("50")</actions>
    <actions T="0">t(s("/component/comp1/geom/geom1")) m(s("run")) s("fin")</actions>
    <actions T="0">t(s("/sol/sol1")) m(s("study")) s("std1")</actions>
    <actions T="0">t(s("/study/std1/feature/time")) m(s("set")) s("notlistsolnum") i(1)</actions>
    <actions T="0">t(s("/study/std1/feature/time")) m(s("set")) s("notsolnum") s("1")</actions>
    <actions T="0">t(s("/study/std1/feature/time")) m(s("set")) s("listsolnum") i(1)</actions>
    <actions T="0">t(s("/study/std1/feature/time")) m(s("set")) s("solnum") s("1")</actions>
    <actions T="0">t(s("/sol/sol1/feature")) m(s("remove")) s("t1")</actions>
    <actions T="0">t(s("/sol/sol1/feature")) m(s("remove")) s("v1")</actions>
    <actions T="0">t(s("/sol/sol1/feature")) m(s("remove")) s("st1")</actions>
    <actions T="0">t(s("/sol/sol1")) m(s("create")) s("st1") s("StudyStep")</actions>
    <actions T="0">t(s("/sol/sol1/feature/st1")) m(s("set")) s("study") s("std1")</actions>
    <actions T="0">t(s("/sol/sol1/feature/st1")) m(s("set")) s("studystep") s("time")</actions>
    <actions T="0">t(s("/sol/sol1")) m(s("create")) s("v1") s("Variables")</actions>
    <actions T="0">t(s("/sol/sol1/feature/v1")) m(s("set")) s("control") s("time")</actions>
    <actions T="0">t(s("/sol/sol1")) m(s("create")) s("t1") s("Time")</actions>
    <actions T="0">t(s("/sol/sol1/feature/t1")) m(s("set")) s("tlist") s("range(0,86400,86400)")</actions>
    <actions T="0">t(s("/sol/sol1/feature/t1")) m(s("set")) s("plot") s("off")</actions>
    <actions T="0">t(s("/sol/sol1/feature/t1")) m(s("set")) s("plotgroup") s("pg1")</actions>
    <actions T="0">t(s("/sol/sol1/feature/t1")) m(s("set")) s("plotfreq") s("tout")</actions>
    <actions T="0">t(s("/sol/sol1/feature/t1")) m(s("set")) s("probesel") s("all")</actions>
    <actions T="0">t(s("/sol/sol1/feature/t1")) m(s("set")) s("probes") sa()</actions>
    <actions T="0">t(s("/sol/sol1/feature/t1")) m(s("set")) s("probefreq") s("tsteps")</actions>
    <actions T="0">t(s("/sol/sol1/feature/t1")) m(s("set")) s("atolglobalvaluemethod") s("factor")</actions>
    <actions T="0">t(s("/sol/sol1/feature/t1")) m(s("set")) s("control") s("time")</actions>
    <actions T="0">t(s("/sol/sol1/feature/t1")) m(s("create")) s("fc1") s("FullyCoupled")</actions>
    <actions T="0">t(s("/sol/sol1/feature/t1/feature/fc1")) m(s("set")) s("linsolver") s("dDef")</actions>
    <actions T="0">t(s("/sol/sol1/feature/t1/feature")) m(s("remove")) s("fcDef")</actions>
    <actions T="0">t(s("/sol/sol1")) m(s("attach")) s("std1")</actions>
    <actions T="0">t(s("/sol/sol1")) m(s("runAll"))</actions>
    <actions T="0">t(s("/result/feature/pg1")) m(s("run"))</actions>
    <actions T="0">t(s("/result/feature/pg1")) m(s("run"))</actions>
    <actions T="0">t(s("/result/feature/pg1")) m(s("run"))</actions>
    <actions T="0">t(s("/param")) m(s("set")) s("b") s("1")</actions>
    <actions T="0">t(s("/sol/sol1")) m(s("study")) s("std1")</actions>
    <actions T="0">t(s("/study/std1/feature/time")) m(s("set")) s("notlistsolnum") i(1)</actions>
    <actions T="0">t(s("/study/std1/feature/time")) m(s("set")) s("notsolnum") s("1")</actions>
    <actions T="0">t(s("/study/std1/feature/time")) m(s("set")) s("listsolnum") i(1)</actions>
    <actions T="0">t(s("/study/std1/feature/time")) m(s("set")) s("solnum") s("1")</actions>
    <actions T="0">t(s("/sol/sol1/feature")) m(s("remove")) s("t1")</actions>
    <actions T="0">t(s("/sol/sol1/feature")) m(s("remove")) s("v1")</actions>
    <actions T="0">t(s("/sol/sol1/feature")) m(s("remove")) s("st1")</actions>
    <actions T="0">t(s("/sol/sol1")) m(s("create")) s("st1") s("StudyStep")</actions>
    <actions T="0">t(s("/sol/sol1/feature/st1")) m(s("set")) s("study") s("std1")</actions>
    <actions T="0">t(s("/sol/sol1/feature/st1")) m(s("set")) s("studystep") s("time")</actions>
    <actions T="0">t(s("/sol/sol1")) m(s("create")) s("v1") s("Variables")</actions>
    <actions T="0">t(s("/sol/sol1/feature/v1")) m(s("set")) s("control") s("time")</actions>
    <actions T="0">t(s("/sol/sol1")) m(s("create")) s("t1") s("Time")</actions>
    <actions T="0">t(s("/sol/sol1/feature/t1")) m(s("set")) s("tlist") s("range(0,86400,86400)")</actions>
    <actions T="0">t(s("/sol/sol1/feature/t1")) m(s("set")) s("plot") s("off")</actions>
    <actions T="0">t(s("/sol/sol1/feature/t1")) m(s("set")) s("plotgroup") s("pg1")</actions>
    <actions T="0">t(s("/sol/sol1/feature/t1")) m(s("set")) s("plotfreq") s("tout")</actions>
    <actions T="0">t(s("/sol/sol1/feature/t1")) m(s("set")) s("probesel") s("all")</actions>
    <actions T="0">t(s("/sol/sol1/feature/t1")) m(s("set")) s("probes") sa()</actions>
    <actions T="0">t(s("/sol/sol1/feature/t1")) m(s("set")) s("probefreq") s("tsteps")</actions>
    <actions T="0">t(s("/sol/sol1/feature/t1")) m(s("set")) s("atolglobalvaluemethod") s("factor")</actions>
    <actions T="0">t(s("/sol/sol1/feature/t1")) m(s("set")) s("control") s("time")</actions>
    <actions T="0">t(s("/sol/sol1/feature/t1")) m(s("create")) s("fc1") s("FullyCoupled")</actions>
    <actions T="0">t(s("/sol/sol1/feature/t1/feature/fc1")) m(s("set")) s("linsolver") s("dDef")</actions>
    <actions T="0">t(s("/sol/sol1/feature/t1/feature")) m(s("remove")) s("fcDef")</actions>
    <actions T="0">t(s("/sol/sol1")) m(s("attach")) s("std1")</actions>
    <actions T="0">t(s("/sol/sol1")) m(s("runAll"))</actions>
    <actions T="0">t(s("/result/feature/pg1")) m(s("run"))</actions>
    <actions T="0">t(s("/param")) m(s("set")) s("b") s("40")</actions>
    <actions T="0">t(s("/sol/sol1")) m(s("study")) s("std1")</actions>
    <actions T="0">t(s("/study/std1/feature/time")) m(s("set")) s("notlistsolnum") i(1)</actions>
    <actions T="0">t(s("/study/std1/feature/time")) m(s("set")) s("notsolnum") s("1")</actions>
    <actions T="0">t(s("/study/std1/feature/time")) m(s("set")) s("listsolnum") i(1)</actions>
    <actions T="0">t(s("/study/std1/feature/time")) m(s("set")) s("solnum") s("1")</actions>
    <actions T="0">t(s("/sol/sol1/feature")) m(s("remove")) s("t1")</actions>
    <actions T="0">t(s("/sol/sol1/feature")) m(s("remove")) s("v1")</actions>
    <actions T="0">t(s("/sol/sol1/feature")) m(s("remove")) s("st1")</actions>
    <actions T="0">t(s("/sol/sol1")) m(s("create")) s("st1") s("StudyStep")</actions>
    <actions T="0">t(s("/sol/sol1/feature/st1")) m(s("set")) s("study") s("std1")</actions>
    <actions T="0">t(s("/sol/sol1/feature/st1")) m(s("set")) s("studystep") s("time")</actions>
    <actions T="0">t(s("/sol/sol1")) m(s("create")) s("v1") s("Variables")</actions>
    <actions T="0">t(s("/sol/sol1/feature/v1")) m(s("set")) s("control") s("time")</actions>
    <actions T="0">t(s("/sol/sol1")) m(s("create")) s("t1") s("Time")</actions>
    <actions T="0">t(s("/sol/sol1/feature/t1")) m(s("set")) s("tlist") s("range(0,86400,86400)")</actions>
    <actions T="0">t(s("/sol/sol1/feature/t1")) m(s("set")) s("plot") s("off")</actions>
    <actions T="0">t(s("/sol/sol1/feature/t1")) m(s("set")) s("plotgroup") s("pg1")</actions>
    <actions T="0">t(s("/sol/sol1/feature/t1")) m(s("set")) s("plotfreq") s("tout")</actions>
    <actions T="0">t(s("/sol/sol1/feature/t1")) m(s("set")) s("probesel") s("all")</actions>
    <actions T="0">t(s("/sol/sol1/feature/t1")) m(s("set")) s("probes") sa()</actions>
    <actions T="0">t(s("/sol/sol1/feature/t1")) m(s("set")) s("probefreq") s("tsteps")</actions>
    <actions T="0">t(s("/sol/sol1/feature/t1")) m(s("set")) s("atolglobalvaluemethod") s("factor")</actions>
    <actions T="0">t(s("/sol/sol1/feature/t1")) m(s("set")) s("control") s("time")</actions>
    <actions T="0">t(s("/sol/sol1/feature/t1")) m(s("create")) s("fc1") s("FullyCoupled")</actions>
    <actions T="0">t(s("/sol/sol1/feature/t1/feature/fc1")) m(s("set")) s("linsolver") s("dDef")</actions>
    <actions T="0">t(s("/sol/sol1/feature/t1/feature")) m(s("remove")) s("fcDef")</actions>
    <actions T="0">t(s("/sol/sol1")) m(s("attach")) s("std1")</actions>
    <actions T="0">t(s("/sol/sol1")) m(s("runAll"))</actions>
    <actions T="0">t(s("/result/feature/pg1")) m(s("run"))</actions>
    <actions T="0">t(s("/param")) m(s("set")) s("b") s("50")</actions>
    <actions T="0">t(s("/sol/sol1")) m(s("study")) s("std1")</actions>
    <actions T="0">t(s("/study/std1/feature/time")) m(s("set")) s("notlistsolnum") i(1)</actions>
    <actions T="0">t(s("/study/std1/feature/time")) m(s("set")) s("notsolnum") s("1")</actions>
    <actions T="0">t(s("/study/std1/feature/time")) m(s("set")) s("listsolnum") i(1)</actions>
    <actions T="0">t(s("/study/std1/feature/time")) m(s("set")) s("solnum") s("1")</actions>
    <actions T="0">t(s("/sol/sol1/feature")) m(s("remove")) s("t1")</actions>
    <actions T="0">t(s("/sol/sol1/feature")) m(s("remove")) s("v1")</actions>
    <actions T="0">t(s("/sol/sol1/feature")) m(s("remove")) s("st1")</actions>
    <actions T="0">t(s("/sol/sol1")) m(s("create")) s("st1") s("StudyStep")</actions>
    <actions T="0">t(s("/sol/sol1/feature/st1")) m(s("set")) s("study") s("std1")</actions>
    <actions T="0">t(s("/sol/sol1/feature/st1")) m(s("set")) s("studystep") s("time")</actions>
    <actions T="0">t(s("/sol/sol1")) m(s("create")) s("v1") s("Variables")</actions>
    <actions T="0">t(s("/sol/sol1/feature/v1")) m(s("set")) s("control") s("time")</actions>
    <actions T="0">t(s("/sol/sol1")) m(s("create")) s("t1") s("Time")</actions>
    <actions T="0">t(s("/sol/sol1/feature/t1")) m(s("set")) s("tlist") s("range(0,86400,86400)")</actions>
    <actions T="0">t(s("/sol/sol1/feature/t1")) m(s("set")) s("plot") s("off")</actions>
    <actions T="0">t(s("/sol/sol1/feature/t1")) m(s("set")) s("plotgroup") s("pg1")</actions>
    <actions T="0">t(s("/sol/sol1/feature/t1")) m(s("set")) s("plotfreq") s("tout")</actions>
    <actions T="0">t(s("/sol/sol1/feature/t1")) m(s("set")) s("probesel") s("all")</actions>
    <actions T="0">t(s("/sol/sol1/feature/t1")) m(s("set")) s("probes") sa()</actions>
    <actions T="0">t(s("/sol/sol1/feature/t1")) m(s("set")) s("probefreq") s("tsteps")</actions>
    <actions T="0">t(s("/sol/sol1/feature/t1")) m(s("set")) s("atolglobalvaluemethod") s("factor")</actions>
    <actions T="0">t(s("/sol/sol1/feature/t1")) m(s("set")) s("control") s("time")</actions>
    <actions T="0">t(s("/sol/sol1/feature/t1")) m(s("create")) s("fc1") s("FullyCoupled")</actions>
    <actions T="0">t(s("/sol/sol1/feature/t1/feature/fc1")) m(s("set")) s("linsolver") s("dDef")</actions>
    <actions T="0">t(s("/sol/sol1/feature/t1/feature")) m(s("remove")) s("fcDef")</actions>
    <actions T="0">t(s("/sol/sol1")) m(s("attach")) s("std1")</actions>
    <actions T="0">t(s("/sol/sol1")) m(s("runAll"))</actions>
    <actions T="0">t(s("/result/feature/pg1")) m(s("run"))</actions>
    <actions T="0">t(s("/param")) m(s("set")) s("b") s("60")</actions>
    <actions T="0">t(s("/result/feature/pg1")) m(s("run"))</actions>
    <actions T="0">t(s("/sol/sol1")) m(s("study")) s("std1")</actions>
    <actions T="0">t(s("/study/std1/feature/time")) m(s("set")) s("notlistsolnum") i(1)</actions>
    <actions T="0">t(s("/study/std1/feature/time")) m(s("set")) s("notsolnum") s("1")</actions>
    <actions T="0">t(s("/study/std1/feature/time")) m(s("set")) s("listsolnum") i(1)</actions>
    <actions T="0">t(s("/study/std1/feature/time")) m(s("set")) s("solnum") s("1")</actions>
    <actions T="0">t(s("/sol/sol1/feature")) m(s("remove")) s("t1")</actions>
    <actions T="0">t(s("/sol/sol1/feature")) m(s("remove")) s("v1")</actions>
    <actions T="0">t(s("/sol/sol1/feature")) m(s("remove")) s("st1")</actions>
    <actions T="0">t(s("/sol/sol1")) m(s("create")) s("st1") s("StudyStep")</actions>
    <actions T="0">t(s("/sol/sol1/feature/st1")) m(s("set")) s("study") s("std1")</actions>
    <actions T="0">t(s("/sol/sol1/feature/st1")) m(s("set")) s("studystep") s("time")</actions>
    <actions T="0">t(s("/sol/sol1")) m(s("create")) s("v1") s("Variables")</actions>
    <actions T="0">t(s("/sol/sol1/feature/v1")) m(s("set")) s("control") s("time")</actions>
    <actions T="0">t(s("/sol/sol1")) m(s("create")) s("t1") s("Time")</actions>
    <actions T="0">t(s("/sol/sol1/feature/t1")) m(s("set")) s("tlist") s("range(0,86400,86400)")</actions>
    <actions T="0">t(s("/sol/sol1/feature/t1")) m(s("set")) s("plot") s("off")</actions>
    <actions T="0">t(s("/sol/sol1/feature/t1")) m(s("set")) s("plotgroup") s("pg1")</actions>
    <actions T="0">t(s("/sol/sol1/feature/t1")) m(s("set")) s("plotfreq") s("tout")</actions>
    <actions T="0">t(s("/sol/sol1/feature/t1")) m(s("set")) s("probesel") s("all")</actions>
    <actions T="0">t(s("/sol/sol1/feature/t1")) m(s("set")) s("probes") sa()</actions>
    <actions T="0">t(s("/sol/sol1/feature/t1")) m(s("set")) s("probefreq") s("tsteps")</actions>
    <actions T="0">t(s("/sol/sol1/feature/t1")) m(s("set")) s("atolglobalvaluemethod") s("factor")</actions>
    <actions T="0">t(s("/sol/sol1/feature/t1")) m(s("set")) s("control") s("time")</actions>
    <actions T="0">t(s("/sol/sol1/feature/t1")) m(s("create")) s("fc1") s("FullyCoupled")</actions>
    <actions T="0">t(s("/sol/sol1/feature/t1/feature/fc1")) m(s("set")) s("linsolver") s("dDef")</actions>
    <actions T="0">t(s("/sol/sol1/feature/t1/feature")) m(s("remove")) s("fcDef")</actions>
    <actions T="0">t(s("/sol/sol1")) m(s("attach")) s("std1")</actions>
    <actions T="0">t(s("/sol/sol1")) m(s("runAll"))</actions>
    <actions T="0">t(s("/result/feature/pg1")) m(s("run"))</actions>
    <actions T="0">t(s("/param")) m(s("set")) s("b") s("70")</actions>
    <actions T="0">t(s("/sol/sol1")) m(s("study")) s("std1")</actions>
    <actions T="0">t(s("/study/std1/feature/time")) m(s("set")) s("notlistsolnum") i(1)</actions>
    <actions T="0">t(s("/study/std1/feature/time")) m(s("set")) s("notsolnum") s("1")</actions>
    <actions T="0">t(s("/study/std1/feature/time")) m(s("set")) s("listsolnum") i(1)</actions>
    <actions T="0">t(s("/study/std1/feature/time")) m(s("set")) s("solnum") s("1")</actions>
    <actions T="0">t(s("/sol/sol1/feature")) m(s("remove")) s("t1")</actions>
    <actions T="0">t(s("/sol/sol1/feature")) m(s("remove")) s("v1")</actions>
    <actions T="0">t(s("/sol/sol1/feature")) m(s("remove")) s("st1")</actions>
    <actions T="0">t(s("/sol/sol1")) m(s("create")) s("st1") s("StudyStep")</actions>
    <actions T="0">t(s("/sol/sol1/feature/st1")) m(s("set")) s("study") s("std1")</actions>
    <actions T="0">t(s("/sol/sol1/feature/st1")) m(s("set")) s("studystep") s("time")</actions>
    <actions T="0">t(s("/sol/sol1")) m(s("create")) s("v1") s("Variables")</actions>
    <actions T="0">t(s("/sol/sol1/feature/v1")) m(s("set")) s("control") s("time")</actions>
    <actions T="0">t(s("/sol/sol1")) m(s("create")) s("t1") s("Time")</actions>
    <actions T="0">t(s("/sol/sol1/feature/t1")) m(s("set")) s("tlist") s("range(0,86400,86400)")</actions>
    <actions T="0">t(s("/sol/sol1/feature/t1")) m(s("set")) s("plot") s("off")</actions>
    <actions T="0">t(s("/sol/sol1/feature/t1")) m(s("set")) s("plotgroup") s("pg1")</actions>
    <actions T="0">t(s("/sol/sol1/feature/t1")) m(s("set")) s("plotfreq") s("tout")</actions>
    <actions T="0">t(s("/sol/sol1/feature/t1")) m(s("set")) s("probesel") s("all")</actions>
    <actions T="0">t(s("/sol/sol1/feature/t1")) m(s("set")) s("probes") sa()</actions>
    <actions T="0">t(s("/sol/sol1/feature/t1")) m(s("set")) s("probefreq") s("tsteps")</actions>
    <actions T="0">t(s("/sol/sol1/feature/t1")) m(s("set")) s("atolglobalvaluemethod") s("factor")</actions>
    <actions T="0">t(s("/sol/sol1/feature/t1")) m(s("set")) s("control") s("time")</actions>
    <actions T="0">t(s("/sol/sol1/feature/t1")) m(s("create")) s("fc1") s("FullyCoupled")</actions>
    <actions T="0">t(s("/sol/sol1/feature/t1/feature/fc1")) m(s("set")) s("linsolver") s("dDef")</actions>
    <actions T="0">t(s("/sol/sol1/feature/t1/feature")) m(s("remove")) s("fcDef")</actions>
    <actions T="0">t(s("/sol/sol1")) m(s("attach")) s("std1")</actions>
    <actions T="0">t(s("/sol/sol1")) m(s("runAll"))</actions>
    <actions T="0">t(s("/result/feature/pg1")) m(s("run"))</actions>
    <actions T="0">t(s("/study/std1/feature/time")) m(s("set")) s("tlist") s("range(0,3600,3600)")</actions>
    <actions T="0">t(s("/sol/sol1")) m(s("study")) s("std1")</actions>
    <actions T="0">t(s("/study/std1/feature/time")) m(s("set")) s("notlistsolnum") i(1)</actions>
    <actions T="0">t(s("/study/std1/feature/time")) m(s("set")) s("notsolnum") s("1")</actions>
    <actions T="0">t(s("/study/std1/feature/time")) m(s("set")) s("listsolnum") i(1)</actions>
    <actions T="0">t(s("/study/std1/feature/time")) m(s("set")) s("solnum") s("1")</actions>
    <actions T="0">t(s("/sol/sol1/feature")) m(s("remove")) s("t1")</actions>
    <actions T="0">t(s("/sol/sol1/feature")) m(s("remove")) s("v1")</actions>
    <actions T="0">t(s("/sol/sol1/feature")) m(s("remove")) s("st1")</actions>
    <actions T="0">t(s("/sol/sol1")) m(s("create")) s("st1") s("StudyStep")</actions>
    <actions T="0">t(s("/sol/sol1/feature/st1")) m(s("set")) s("study") s("std1")</actions>
    <actions T="0">t(s("/sol/sol1/feature/st1")) m(s("set")) s("studystep") s("time")</actions>
    <actions T="0">t(s("/sol/sol1")) m(s("create")) s("v1") s("Variables")</actions>
    <actions T="0">t(s("/sol/sol1/feature/v1")) m(s("set")) s("control") s("time")</actions>
    <actions T="0">t(s("/sol/sol1")) m(s("create")) s("t1") s("Time")</actions>
    <actions T="0">t(s("/sol/sol1/feature/t1")) m(s("set")) s("tlist") s("range(0,3600,3600)")</actions>
    <actions T="0">t(s("/sol/sol1/feature/t1")) m(s("set")) s("plot") s("off")</actions>
    <actions T="0">t(s("/sol/sol1/feature/t1")) m(s("set")) s("plotgroup") s("pg1")</actions>
    <actions T="0">t(s("/sol/sol1/feature/t1")) m(s("set")) s("plotfreq") s("tout")</actions>
    <actions T="0">t(s("/sol/sol1/feature/t1")) m(s("set")) s("probesel") s("all")</actions>
    <actions T="0">t(s("/sol/sol1/feature/t1")) m(s("set")) s("probes") sa()</actions>
    <actions T="0">t(s("/sol/sol1/feature/t1")) m(s("set")) s("probefreq") s("tsteps")</actions>
    <actions T="0">t(s("/sol/sol1/feature/t1")) m(s("set")) s("atolglobalvaluemethod") s("factor")</actions>
    <actions T="0">t(s("/sol/sol1/feature/t1")) m(s("set")) s("control") s("time")</actions>
    <actions T="0">t(s("/sol/sol1/feature/t1")) m(s("create")) s("fc1") s("FullyCoupled")</actions>
    <actions T="0">t(s("/sol/sol1/feature/t1/feature/fc1")) m(s("set")) s("linsolver") s("dDef")</actions>
    <actions T="0">t(s("/sol/sol1/feature/t1/feature")) m(s("remove")) s("fcDef")</actions>
    <actions T="0">t(s("/sol/sol1")) m(s("attach")) s("std1")</actions>
    <actions T="0">t(s("/sol/sol1")) m(s("runAll"))</actions>
    <actions T="0">t(s("/result/feature/pg1")) m(s("run"))</actions>
    <actions T="0">t(s("/study/std1/feature/time")) m(s("set")) s("tlist") s("range(0,86400,86400)")</actions>
    <actions T="0">t(s("/sol/sol1")) m(s("study")) s("std1")</actions>
    <actions T="0">t(s("/study/std1/feature/time")) m(s("set")) s("notlistsolnum") i(1)</actions>
    <actions T="0">t(s("/study/std1/feature/time")) m(s("set")) s("notsolnum") s("1")</actions>
    <actions T="0">t(s("/study/std1/feature/time")) m(s("set")) s("listsolnum") i(1)</actions>
    <actions T="0">t(s("/study/std1/feature/time")) m(s("set")) s("solnum") s("1")</actions>
    <actions T="0">t(s("/sol/sol1/feature")) m(s("remove")) s("t1")</actions>
    <actions T="0">t(s("/sol/sol1/feature")) m(s("remove")) s("v1")</actions>
    <actions T="0">t(s("/sol/sol1/feature")) m(s("remove")) s("st1")</actions>
    <actions T="0">t(s("/sol/sol1")) m(s("create")) s("st1") s("StudyStep")</actions>
    <actions T="0">t(s("/sol/sol1/feature/st1")) m(s("set")) s("study") s("std1")</actions>
    <actions T="0">t(s("/sol/sol1/feature/st1")) m(s("set")) s("studystep") s("time")</actions>
    <actions T="0">t(s("/sol/sol1")) m(s("create")) s("v1") s("Variables")</actions>
    <actions T="0">t(s("/sol/sol1/feature/v1")) m(s("set")) s("control") s("time")</actions>
    <actions T="0">t(s("/sol/sol1")) m(s("create")) s("t1") s("Time")</actions>
    <actions T="0">t(s("/sol/sol1/feature/t1")) m(s("set")) s("tlist") s("range(0,86400,86400)")</actions>
    <actions T="0">t(s("/sol/sol1/feature/t1")) m(s("set")) s("plot") s("off")</actions>
    <actions T="0">t(s("/sol/sol1/feature/t1")) m(s("set")) s("plotgroup") s("pg1")</actions>
    <actions T="0">t(s("/sol/sol1/feature/t1")) m(s("set")) s("plotfreq") s("tout")</actions>
    <actions T="0">t(s("/sol/sol1/feature/t1")) m(s("set")) s("probesel") s("all")</actions>
    <actions T="0">t(s("/sol/sol1/feature/t1")) m(s("set")) s("probes") sa()</actions>
    <actions T="0">t(s("/sol/sol1/feature/t1")) m(s("set")) s("probefreq") s("tsteps")</actions>
    <actions T="0">t(s("/sol/sol1/feature/t1")) m(s("set")) s("atolglobalvaluemethod") s("factor")</actions>
    <actions T="0">t(s("/sol/sol1/feature/t1")) m(s("set")) s("control") s("time")</actions>
    <actions T="0">t(s("/sol/sol1/feature/t1")) m(s("create")) s("fc1") s("FullyCoupled")</actions>
    <actions T="0">t(s("/sol/sol1/feature/t1/feature/fc1")) m(s("set")) s("linsolver") s("dDef")</actions>
    <actions T="0">t(s("/sol/sol1/feature/t1/feature")) m(s("remove")) s("fcDef")</actions>
    <actions T="0">t(s("/sol/sol1")) m(s("attach")) s("std1")</actions>
    <actions T="0">t(s("/sol/sol1")) m(s("runAll"))</actions>
    <actions T="0">t(s("/result/feature/pg1")) m(s("run"))</actions>
    <actions T="0">t(s("/func/rect1")) m(s("set")) s("upper") s("0.002")</actions>
    <actions T="0">t(s("/sol/sol1")) m(s("study")) s("std1")</actions>
    <actions T="0">t(s("/study/std1/feature/time")) m(s("set")) s("notlistsolnum") i(1)</actions>
    <actions T="0">t(s("/study/std1/feature/time")) m(s("set")) s("notsolnum") s("1")</actions>
    <actions T="0">t(s("/study/std1/feature/time")) m(s("set")) s("listsolnum") i(1)</actions>
    <actions T="0">t(s("/study/std1/feature/time")) m(s("set")) s("solnum") s("1")</actions>
    <actions T="0">t(s("/sol/sol1/feature")) m(s("remove")) s("t1")</actions>
    <actions T="0">t(s("/sol/sol1/feature")) m(s("remove")) s("v1")</actions>
    <actions T="0">t(s("/sol/sol1/feature")) m(s("remove")) s("st1")</actions>
    <actions T="0">t(s("/sol/sol1")) m(s("create")) s("st1") s("StudyStep")</actions>
    <actions T="0">t(s("/sol/sol1/feature/st1")) m(s("set")) s("study") s("std1")</actions>
    <actions T="0">t(s("/sol/sol1/feature/st1")) m(s("set")) s("studystep") s("time")</actions>
    <actions T="0">t(s("/sol/sol1")) m(s("create")) s("v1") s("Variables")</actions>
    <actions T="0">t(s("/sol/sol1/feature/v1")) m(s("set")) s("control") s("time")</actions>
    <actions T="0">t(s("/sol/sol1")) m(s("create")) s("t1") s("Time")</actions>
    <actions T="0">t(s("/sol/sol1/feature/t1")) m(s("set")) s("tlist") s("range(0,86400,86400)")</actions>
    <actions T="0">t(s("/sol/sol1/feature/t1")) m(s("set")) s("plot") s("off")</actions>
    <actions T="0">t(s("/sol/sol1/feature/t1")) m(s("set")) s("plotgroup") s("pg1")</actions>
    <actions T="0">t(s("/sol/sol1/feature/t1")) m(s("set")) s("plotfreq") s("tout")</actions>
    <actions T="0">t(s("/sol/sol1/feature/t1")) m(s("set")) s("probesel") s("all")</actions>
    <actions T="0">t(s("/sol/sol1/feature/t1")) m(s("set")) s("probes") sa()</actions>
    <actions T="0">t(s("/sol/sol1/feature/t1")) m(s("set")) s("probefreq") s("tsteps")</actions>
    <actions T="0">t(s("/sol/sol1/feature/t1")) m(s("set")) s("atolglobalvaluemethod") s("factor")</actions>
    <actions T="0">t(s("/sol/sol1/feature/t1")) m(s("set")) s("control") s("time")</actions>
    <actions T="0">t(s("/sol/sol1/feature/t1")) m(s("create")) s("fc1") s("FullyCoupled")</actions>
    <actions T="0">t(s("/sol/sol1/feature/t1/feature/fc1")) m(s("set")) s("linsolver") s("dDef")</actions>
    <actions T="0">t(s("/sol/sol1/feature/t1/feature")) m(s("remove")) s("fcDef")</actions>
    <actions T="0">t(s("/sol/sol1")) m(s("attach")) s("std1")</actions>
    <actions T="0">t(s("/func/rect1")) m(s("set")) s("smooth") s("0.001")</actions>
    <actions T="0">t(s("/sol/sol1")) m(s("study")) s("std1")</actions>
    <actions T="0">t(s("/study/std1/feature/time")) m(s("set")) s("notlistsolnum") i(1)</actions>
    <actions T="0">t(s("/study/std1/feature/time")) m(s("set")) s("notsolnum") s("1")</actions>
    <actions T="0">t(s("/study/std1/feature/time")) m(s("set")) s("listsolnum") i(1)</actions>
    <actions T="0">t(s("/study/std1/feature/time")) m(s("set")) s("solnum") s("1")</actions>
    <actions T="0">t(s("/sol/sol1/feature")) m(s("remove")) s("t1")</actions>
    <actions T="0">t(s("/sol/sol1/feature")) m(s("remove")) s("v1")</actions>
    <actions T="0">t(s("/sol/sol1/feature")) m(s("remove")) s("st1")</actions>
    <actions T="0">t(s("/sol/sol1")) m(s("create")) s("st1") s("StudyStep")</actions>
    <actions T="0">t(s("/sol/sol1/feature/st1")) m(s("set")) s("study") s("std1")</actions>
    <actions T="0">t(s("/sol/sol1/feature/st1")) m(s("set")) s("studystep") s("time")</actions>
    <actions T="0">t(s("/sol/sol1")) m(s("create")) s("v1") s("Variables")</actions>
    <actions T="0">t(s("/sol/sol1/feature/v1")) m(s("set")) s("control") s("time")</actions>
    <actions T="0">t(s("/sol/sol1")) m(s("create")) s("t1") s("Time")</actions>
    <actions T="0">t(s("/sol/sol1/feature/t1")) m(s("set")) s("tlist") s("range(0,86400,86400)")</actions>
    <actions T="0">t(s("/sol/sol1/feature/t1")) m(s("set")) s("plot") s("off")</actions>
    <actions T="0">t(s("/sol/sol1/feature/t1")) m(s("set")) s("plotgroup") s("pg1")</actions>
    <actions T="0">t(s("/sol/sol1/feature/t1")) m(s("set")) s("plotfreq") s("tout")</actions>
    <actions T="0">t(s("/sol/sol1/feature/t1")) m(s("set")) s("probesel") s("all")</actions>
    <actions T="0">t(s("/sol/sol1/feature/t1")) m(s("set")) s("probes") sa()</actions>
    <actions T="0">t(s("/sol/sol1/feature/t1")) m(s("set")) s("probefreq") s("tsteps")</actions>
    <actions T="0">t(s("/sol/sol1/feature/t1")) m(s("set")) s("atolglobalvaluemethod") s("factor")</actions>
    <actions T="0">t(s("/sol/sol1/feature/t1")) m(s("set")) s("control") s("time")</actions>
    <actions T="0">t(s("/sol/sol1/feature/t1")) m(s("create")) s("fc1") s("FullyCoupled")</actions>
    <actions T="0">t(s("/sol/sol1/feature/t1/feature/fc1")) m(s("set")) s("linsolver") s("dDef")</actions>
    <actions T="0">t(s("/sol/sol1/feature/t1/feature")) m(s("remove")) s("fcDef")</actions>
    <actions T="0">t(s("/sol/sol1")) m(s("attach")) s("std1")</actions>
    <actions T="0">t(s("/sol/sol1")) m(s("runAll"))</actions>
    <actions T="0">t(s("/result/feature/pg1")) m(s("run"))</actions>
    <actions T="0">t(s("/result/feature/pg1")) m(s("set")) s("xlabelactive") b(true)</actions>
    <actions T="0">t(s("/result/feature/pg1")) m(s("set")) s("ylabelactive") b(true)</actions>
    <actions T="0">t(s("/result/feature/pg1")) m(s("set")) s("ylabel") s("Relative concentration of AuNPs")</actions>
    <actions T="0">t(s("/result/feature/pg1")) m(s("set")) s("ylabelactive") b(false)</actions>
    <actions T="0">t(s("/result/feature/pg1")) m(s("set")) s("ylabelactive") b(true)</actions>
    <actions T="0">t(s("/result/feature/pg1")) m(s("set")) s("ylabelactive") b(false)</actions>
    <actions T="0">t(s("/result/feature/pg1")) m(s("set")) s("xlabel") s("Distance travelled by AuNPs (m)")</actions>
    <actions T="0">t(s("/result/feature/pg1")) m(s("run"))</actions>
    <actions T="0">t(s("/result/feature/pg1")) m(s("set")) s("xlabelactive") b(false)</actions>
    <actions T="0">t(s("/result/feature/pg1")) m(s("set")) s("xlabelactive") b(true)</actions>
    <actions T="0">t(s("/result/feature/pg1")) m(s("set")) s("xlabel") s("Distance travelled by AuNPs (cm)")</actions>
    <actions T="0">t(s("/result/feature/pg1")) m(s("run"))</actions>
    <actions T="0">t(s("/result/feature/pg1")) m(s("set")) s("twoyaxes") b(true)</actions>
    <actions T="0">t(s("/result/feature/pg1")) m(s("run"))</actions>
    <actions T="0">t(s("/result/export")) m(s("create")) s("plot1") s("pg1") s("lngr1") s("Plot")</actions>
    <actions T="0">t(s("/result/export/plot1")) m(s("set")) s("filename") s("\\\\filestore.soton.ac.uk\\users\\cps1u16\\mydesktop\\curves.txt")</actions>
    <actions T="0">t(s("/result/export/plot1")) m(s("run"))</actions>
  </History>
  <ModelNodeList tag="modelNode" name="Extra Dimensions">
    <!-- User comments -->
    <entityComments T="0"></entityComments>
    <!-- Created by -->
    <entityAuthor T="0"></entityAuthor>
    <!-- Creation time -->
    <entityCreationTime T="11">1528212349218</entityCreationTime>
    <ModelNode tag="comp1" name="Component 1">
      <!-- User comments -->
      <entityComments T="0"></entityComments>
      <!-- Created by -->
      <entityAuthor T="0"></entityAuthor>
      <!-- Creation time -->
      <entityCreationTime T="11">1528212349681</entityCreationTime>
      <!-- Scope identifier -->
      <identifier T="0">comp1</identifier>
      <!-- Define local coordinate variables -->
      <defineLocalCoord T="3">true</defineLocalCoord>
      <!-- Define all frames -->
      <defineAllFrames T="3">true</defineAllFrames>
      <!-- Spatial frame coordinates -->
      <spatialCoord T="1">3,'x','y','z'</spatialCoord>
      <!-- Material frame coordinates -->
      <materialCoord T="1">3,'X','Y','Z'</materialCoord>
      <!-- Geometry frame coordinates -->
      <geometryCoord T="1">3,'Xg','Yg','Zg'</geometryCoord>
      <!-- Mesh frame coordinates -->
      <meshCoord T="1">3,'Xm','Ym','Zm'</meshCoord>
    </ModelNode>
  </ModelNodeList>
  <AppBuilderFeatureList tag="applicationNodeList" name="List">
    <!-- User comments -->
    <entityComments T="0"></entityComments>
    <!-- Created by -->
    <entityAuthor T="0"></entityAuthor>
    <!-- Creation time -->
    <entityCreationTime T="11">1528212349218</entityCreationTime>
  </AppBuilderFeatureList>
  <SolutionData tag="soldata">
    <SavePoint tag="savepoint1">
      <study T="0">std1/time</study>
      <splitComplex T="3">false</splitComplex>
      <!-- Reference_counter -->
      <counter T="5">1</counter>
      <XMeshNative tag="xmesh1">
        <!-- Extended mesh -->
        <xmesh T="52" class="XMESH" resource="xmesh1.mphbin" id="f" fileid="d6a97751386a317c"/>
        <!-- DOF version -->
        <dofVersion T="5">4</dofVersion>
        <!-- Geometry tags -->
        <geomsSolvedFor T="1">1,'geom1'</geomsSolvedFor>
      </XMeshNative>
    </SavePoint>
    <SolutionNative tag="sol8">
      <!-- pName -->
      <pName T="1">1,'t'</pName>
      <!-- solnumDescriptions -->
      <solnumDescriptions T="1">2,'0','86400'</solnumDescriptions>
      <!-- analysisType -->
      <analysisType T="113">TIME</analysisType>
      <!-- tListReal -->
      <tListReal T="13">0.0,86400.0</tListReal>
      <!-- tListImag -->
      <tListImag T="13">0.0,0.0</tListImag>
      <!-- tDescr -->
      <tDescr T="0">Time</tDescr>
      <!-- Reference counter -->
      <counter T="5">1</counter>
      <!-- Unit -->
      <unit T="1">1,'s'</unit>
      <!-- Solutions -->
      <solution T="52" class="SOLUTION" resource="solution1.mphbin" id="2c" fileid="c22167e1f0494035"/>
      <!-- Solution static -->
      <solutionStatic T="52" class="SOLUTIONSTATIC" resource="solutionstatic1.mphbin" id="2c" fileid="a2c55527e22b31bb"/>
      <!-- Solution blocks -->
      <solutionBlock T="52" class="SOLUTIONBLOCK" resource="solutionblock1.mphbin" id="2a" fileid="8823934838edd81"/>
    </SolutionNative>
  </SolutionData>
  <MultiphysicsCouplingList tag="multiphysics" name="List">
    <!-- User comments -->
    <entityComments T="0"></entityComments>
    <!-- Created by -->
    <entityAuthor T="0"></entityAuthor>
    <!-- Creation time -->
    <entityCreationTime T="11">1528212349335</entityCreationTime>
  </MultiphysicsCouplingList>
  <CapeOpen tag="capeopen" name="Thermodynamics">
    <!-- User comments -->
    <entityComments T="0"></entityComments>
    <!-- Created by -->
    <entityAuthor T="0"></entityAuthor>
    <!-- Creation time -->
    <entityCreationTime T="11">1528212349336</entityCreationTime>
    <CapeOpenFeatureList tag="feature" name="Functions">
      <!-- User comments -->
      <entityComments T="0"></entityComments>
      <!-- Created by -->
      <entityAuthor T="0"></entityAuthor>
      <!-- Creation time -->
      <entityCreationTime T="11">1528212349337</entityCreationTime>
    </CapeOpenFeatureList>
  </CapeOpen>
  <ReducedModelList tag="reduced" name="Reduced Models">
    <!-- User comments -->
    <entityComments T="0"></entityComments>
    <!-- Created by -->
    <entityAuthor T="0"></entityAuthor>
    <!-- Creation time -->
    <entityCreationTime T="11">1528212349337</entityCreationTime>
  </ReducedModelList>
  <UnitSystemList tag="unitsystem" name="List">
    <!-- User comments -->
    <entityComments T="0"></entityComments>
    <!-- Created by -->
    <entityAuthor T="0"></entityAuthor>
    <!-- Creation time -->
    <entityCreationTime T="11">1528212349338</entityCreationTime>
  </UnitSystemList>
  <InformationList tag="information" name="Information">
    <!-- User comments -->
    <entityComments T="0"></entityComments>
    <!-- Created by -->
    <entityAuthor T="0"></entityAuthor>
    <!-- Creation time -->
    <entityCreationTime T="11">1528212349344</entityCreationTime>
    <Information tag="expectedComputationTime">
      <title T="0">Expected_computation_time</title>
      <body T="0"></body>
    </Information>
    <Information tag="lastComputationTime">
      <!-- Last modification time -->
      <entityModifyTime T="11">1528737193437</entityModifyTime>
      <!-- Updated by -->
      <entityModifiedBy T="0"></entityModifiedBy>
      <title T="0">Last_computation_time</title>
      <body T="0">0 s</body>
    </Information>
  </InformationList>
  <CoordsysList tag="coordsys" name="List">
    <!-- User comments -->
    <entityComments T="0"></entityComments>
    <!-- Created by -->
    <entityAuthor T="0"></entityAuthor>
    <!-- Creation time -->
    <entityCreationTime T="11">1528212349664</entityCreationTime>
  </CoordsysList>
  <SavePointDataList tag="savePointData" name="List">
    <!-- User comments -->
    <entityComments T="0"></entityComments>
    <!-- Created by -->
    <entityAuthor T="0"></entityAuthor>
    <!-- Creation time -->
    <entityCreationTime T="11">1528212349780</entityCreationTime>
    <SavePointData tag="savepoint1" name="Save Point 1">
      <!-- User comments -->
      <entityComments T="0"></entityComments>
      <!-- Created by -->
      <entityAuthor T="0"></entityAuthor>
      <!-- Creation time -->
      <entityCreationTime T="11">1528212616872</entityCreationTime>
      <SavePointGeomList tag="geom" name="List">
        <!-- User comments -->
        <entityComments T="0"></entityComments>
        <!-- Created by -->
        <entityAuthor T="0"></entityAuthor>
        <!-- Creation time -->
        <entityCreationTime T="11">1528212616873</entityCreationTime>
        <SavePointGeom tag="geom1" name="Save Point Geometry 1">
          <!-- User comments -->
          <entityComments T="0"></entityComments>
          <!-- Created by -->
          <entityAuthor T="0"></entityAuthor>
          <!-- Creation time -->
          <entityCreationTime T="11">1528212616876</entityCreationTime>
          <geom T="50">/geom/geom1</geom>
          <geomTagInSavePointModel T="0">geom1</geomTagInSavePointModel>
          <assocMapFromCurrent T="7">{0,1,2},{0,1}</assocMapFromCurrent>
          <SavePointSelectionList tag="selection" name="List">
            <!-- User comments -->
            <entityComments T="0"></entityComments>
            <!-- Created by -->
            <entityAuthor T="0"></entityAuthor>
            <!-- Creation time -->
            <entityCreationTime T="11">1528212616878</entityCreationTime>
          </SavePointSelectionList>
          <SavePointViewList tag="view" name="Views">
            <!-- User comments -->
            <entityComments T="0"></entityComments>
            <!-- Created by -->
            <entityAuthor T="0"></entityAuthor>
            <!-- Creation time -->
            <entityCreationTime T="11">1528212616879</entityCreationTime>
            <SavePointView op="ModelView1D" tag="view1" name="View 1">
              <!-- Node status -->
              <entityFlags T="51">NODEACTIVATE</entityFlags>
              <!-- User comments -->
              <entityComments T="0"></entityComments>
              <!-- Created by -->
              <entityAuthor T="0"></entityAuthor>
              <!-- Creation time -->
              <entityCreationTime T="11">1528212616883</entityCreationTime>
              <geom T="50">/savePointData/savepoint1/geom/geom1</geom>
              <!-- Spatial dimension -->
              <sdim T="5">1</sdim>
              <!-- Current -->
              <current T="3">true</current>
              <!-- Global current -->
              <globalcurrent T="3">true</globalcurrent>
              <NodeDefaultValues>9,'p:showlabels','p:showDirections','p:locked','p:showunits','p:plotgroupunits','p:hidestatus','p:isnew','p:postviewkey','p:workplaneclip'</NodeDefaultValues>
              <SavePointHideGeomList tag="hideEntities" name="List">
                <!-- User comments -->
                <entityComments T="0"></entityComments>
                <!-- Created by -->
                <entityAuthor T="0"></entityAuthor>
                <!-- Creation time -->
                <entityCreationTime T="11">1528212616885</entityCreationTime>
              </SavePointHideGeomList>
              <HideMeshList tag="hideMesh" name="List">
                <!-- User comments -->
                <entityComments T="0"></entityComments>
                <!-- Created by -->
                <entityAuthor T="0"></entityAuthor>
                <!-- Creation time -->
                <entityCreationTime T="11">1528212616885</entityCreationTime>
              </HideMeshList>
            </SavePointView>
          </SavePointViewList>
        </SavePointGeom>
      </SavePointGeomList>
    </SavePointData>
  </SavePointDataList>
  <ShapeList tag="shape" name="List">
    <!-- User comments -->
    <entityComments T="0"></entityComments>
    <!-- Created by -->
    <entityAuthor T="0"></entityAuthor>
    <!-- Creation time -->
    <entityCreationTime T="11">1528212349889</entityCreationTime>
    <Shape tag="shape1" name="Derived Shape 1">
      <!-- Link to generator -->
      <derivedFrom T="50">/physics/g/feature/gfeq1</derivedFrom>
      <selection T="32" selection="XDLocalSelection" flags="32" selType="GEOMDIM">
        <explicit dim="1" hDim="1" geom="/geom/geom1" entities="2,1"/>
      </selection>
      <!-- Frame -->
      <frame T="50">/frame/spatial1</frame>
      <!-- Slits selection -->
      <slits T="32" selection="LocalSelection" flags="32" selType="GEOMDIM">
        <explicit dim="1" hDim="1" geom="/geom/geom1" entities="2"/>
      </slits>
      <!-- Up flux -->
      <upFlux T="0">comp1.uflux.c</upFlux>
      <!-- Down flux -->
      <downFlux T="0">comp1.dflux.c</downFlux>
      <!-- Domain flux -->
      <domainFlux T="2">1|1,'comp1.domflux.cx'</domainFlux>
      <!-- Smooth boundary flux -->
      <smoothBoundaryFlux T="3">true</smoothBoundaryFlux>
      <!-- Frame for domain flux -->
      <domainFluxFrame T="50">/frame/spatial1</domainFluxFrame>
      <ShapeFeatureList tag="feature" name="List">
        <!-- User comments -->
        <entityComments T="0"></entityComments>
        <!-- Created by -->
        <entityAuthor T="0"></entityAuthor>
        <!-- Creation time -->
        <entityCreationTime T="11">1528366091781</entityCreationTime>
        <ShapeFeature op="ShLag" tag="shfun1">
          <!-- Link to generator -->
          <derivedFrom T="50">/physics/g/feature/gfeq1</derivedFrom>
          <!-- #Base variable name -->
          <propertyValue T="30" value="comp1.c" name="p:basename"></propertyValue>
          <!-- #Basis function order -->
          <propertyValue T="30" value="2" name="p:order"></propertyValue>
          <NodeDefaultValues>1,'p:sorder'</NodeDefaultValues>
          <ShapeFeatureList tag="feature" name="List">
            <!-- User comments -->
            <entityComments T="0"></entityComments>
            <!-- Created by -->
            <entityAuthor T="0"></entityAuthor>
            <!-- Creation time -->
            <entityCreationTime T="11">1528366091781</entityCreationTime>
          </ShapeFeatureList>
          <ModelEntityTag tag="Analysis">
          </ModelEntityTag>
        </ShapeFeature>
      </ShapeFeatureList>
    </Shape>
  </ShapeList>
  <InitList tag="init" name="List">
    <!-- User comments -->
    <entityComments T="0"></entityComments>
    <!-- Created by -->
    <entityAuthor T="0"></entityAuthor>
    <!-- Creation time -->
    <entityCreationTime T="11">1528212349895</entityCreationTime>
    <Init tag="init1" name="Derived Variables 1">
      <!-- Link to generator -->
      <derivedFrom T="50">/physics/g/feature/init1</derivedFrom>
      <!-- User comments -->
      <entityComments T="0"></entityComments>
      <!-- Created by -->
      <entityAuthor T="0"></entityAuthor>
      <!-- Creation time -->
      <entityCreationTime T="11">1528366091781</entityCreationTime>
      <selection T="32" selection="XDLocalSelection" selType="GEOMDIM">
        <explicit dim="1" hDim="1" geom="/geom/geom1" entities="2,1"/>
      </selection>
      <!-- Expressions -->
      <expressions T="31" name="root.comp1.c" expr="int(x)"></expressions>
      <expressions T="31" name="root.comp1.ct" expr="0"></expressions>
    </Init>
  </InitList>
  <CoeffList tag="coeff" name="List">
    <!-- User comments -->
    <entityComments T="0"></entityComments>
    <!-- Created by -->
    <entityAuthor T="0"></entityAuthor>
    <!-- Creation time -->
    <entityCreationTime T="11">1528212383288</entityCreationTime>
    <Coeff tag="coeff1">
      <!-- Link to generator -->
      <derivedFrom T="50">/physics/g/feature/gfeq1</derivedFrom>
      <!-- Fields -->
      <fields T="50">/field/field1</fields>
      <!-- Integration rules -->
      <intrules T="50">/intrule/intrule1</intrules>
      <CoeffFeatureList tag="feature" name="List">
        <!-- User comments -->
        <entityComments T="0"></entityComments>
        <!-- Created by -->
        <entityAuthor T="0"></entityAuthor>
        <!-- Creation time -->
        <entityCreationTime T="11">1528366091781</entityCreationTime>
        <CoeffFeature tag="coeff1">
          <!-- Link to generator -->
          <derivedFrom T="50">/physics/g/feature/gfeq1</derivedFrom>
          <selection T="32" selection="LocalSelection" selType="GEOMDIM">
            <explicit dim="1" hDim="1" geom="/geom/geom1" entities="2,1"/>
          </selection>
          <propertyValue T="33" name="p:c" param="c" value="1|1,'0'"></propertyValue>
          <propertyValue T="33" name="p:a" param="a" value="1|1,'0'"></propertyValue>
          <propertyValue T="33" name="p:q" param="q" value="1|1,'0'"></propertyValue>
          <propertyValue T="33" name="p:ea" param="ea" value="1|1,'0'"></propertyValue>
          <propertyValue T="33" name="p:da" param="da" value="1|1,'(phi+b)'"></propertyValue>
          <propertyValue T="33" name="p:f" param="f" value="1|1,'0'"></propertyValue>
          <propertyValue T="33" name="p:g" param="g" value="1|1,'0'"></propertyValue>
          <propertyValue T="33" name="p:tau" param="tau" value="1|1,'NaN'"></propertyValue>
          <propertyValue T="33" name="p:fluxmethod" param="fluxmethod" value="1|1,'fluxlf'"></propertyValue>
          <propertyValue T="33" name="p:filter" param="filter" value="3|1,'NaN'|1,'NaN'|1,'NaN'"></propertyValue>
          <propertyValue T="33" name="p:rw" param="rw" value="1|1,'NaN'"></propertyValue>
          <propertyValue T="33" name="p:be" param="be" value="1|1,'0'"></propertyValue>
          <propertyValue T="33" name="p:al" param="al" value="1|1,'0'"></propertyValue>
          <propertyValue T="33" name="p:ga" param="ga" value="1|1,'-D*cx+v*c'"></propertyValue>
        </CoeffFeature>
      </CoeffFeatureList>
    </Coeff>
  </CoeffList>
  <IntRuleList tag="intrule" name="List">
    <!-- User comments -->
    <entityComments T="0"></entityComments>
    <!-- Created by -->
    <entityAuthor T="0"></entityAuthor>
    <!-- Creation time -->
    <entityCreationTime T="11">1528212383315</entityCreationTime>
    <IntRule tag="intrule1">
      <!-- Link to generator -->
      <derivedFrom T="50">/</derivedFrom>
      <!-- Frame -->
      <frame T="50">/frame/spatial1</frame>
      <IntRuleFeatureList tag="feature" name="List">
        <!-- User comments -->
        <entityComments T="0"></entityComments>
        <!-- Created by -->
        <entityAuthor T="0"></entityAuthor>
        <!-- Creation time -->
        <entityCreationTime T="11">1528366091781</entityCreationTime>
        <IntRuleFeature tag="order1">
          <!-- Integration order -->
          <order T="5">4</order>
          <ModelEntityTag tag="Analysis">
          </ModelEntityTag>
        </IntRuleFeature>
      </IntRuleFeatureList>
    </IntRule>
    <IntRule tag="intrule2">
      <!-- Link to generator -->
      <derivedFrom T="50">/physics/g/feature/gfeq1</derivedFrom>
      <!-- Frame -->
      <frame T="50">/frame/mesh1</frame>
      <IntRuleFeatureList tag="feature" name="List">
        <!-- User comments -->
        <entityComments T="0"></entityComments>
        <!-- Created by -->
        <entityAuthor T="0"></entityAuthor>
        <!-- Creation time -->
        <entityCreationTime T="11">1528366091781</entityCreationTime>
        <IntRuleFeature tag="ir1">
          <!-- Integration order -->
          <order T="5">4</order>
          <ModelEntityTag tag="Analysis">
          </ModelEntityTag>
        </IntRuleFeature>
      </IntRuleFeatureList>
    </IntRule>
    <IntRule tag="intrule3">
      <!-- Link to generator -->
      <derivedFrom T="50">/physics/g/feature/gfeq1</derivedFrom>
      <!-- Frame -->
      <frame T="50">/frame/spatial1</frame>
      <IntRuleFeatureList tag="feature" name="List">
        <!-- User comments -->
        <entityComments T="0"></entityComments>
        <!-- Created by -->
        <entityAuthor T="0"></entityAuthor>
        <!-- Creation time -->
        <entityCreationTime T="11">1528366091781</entityCreationTime>
        <IntRuleFeature tag="ir1">
          <!-- Integration order -->
          <order T="5">4</order>
          <ModelEntityTag tag="Analysis">
          </ModelEntityTag>
        </IntRuleFeature>
      </IntRuleFeatureList>
    </IntRule>
  </IntRuleList>
  <FileResourceList tag="file" name="List">
    <!-- User comments -->
    <entityComments T="0"></entityComments>
    <!-- Created by -->
    <entityAuthor T="0"></entityAuthor>
    <!-- Creation time -->
    <entityCreationTime T="11">1528212547518</entityCreationTime>
  </FileResourceList>
  <ElementSetList tag="elementset" name="List">
    <!-- User comments -->
    <entityComments T="0"></entityComments>
    <!-- Created by -->
    <entityAuthor T="0"></entityAuthor>
    <!-- Creation time -->
    <entityCreationTime T="11">1528212616465</entityCreationTime>
  </ElementSetList>
  <ElemList tag="elem" name="List">
    <!-- User comments -->
    <entityComments T="0"></entityComments>
    <!-- Created by -->
    <entityAuthor T="0"></entityAuthor>
    <!-- Creation time -->
    <entityCreationTime T="11">1528212616487</entityCreationTime>
    <Element tag="elmatent1">
      <!-- Link to generator -->
      <derivedFrom T="50">/geom/geom1</derivedFrom>
      <elemType T="0">elmatent</elemType>
      <ElemFeatureList tag="field" name="List">
        <!-- User comments -->
        <entityComments T="0"></entityComments>
        <!-- Created by -->
        <entityAuthor T="0"></entityAuthor>
        <!-- Creation time -->
        <entityCreationTime T="11">1528366091781</entityCreationTime>
        <ElemFeature tag="name">
          <!-- Element -->
          <value T="0">material.entity</value>
          <!-- Element type -->
          <type T="110">STRING</type>
          <ElemFeatureList tag="field" name="List">
            <!-- User comments -->
            <entityComments T="0"></entityComments>
            <!-- Created by -->
            <entityAuthor T="0"></entityAuthor>
            <!-- Creation time -->
            <entityCreationTime T="11">1528366091781</entityCreationTime>
          </ElemFeatureList>
        </ElemFeature>
      </ElemFeatureList>
      <ElemFeatureList tag="src" name="List">
        <!-- User comments -->
        <entityComments T="0"></entityComments>
        <!-- Created by -->
        <entityAuthor T="0"></entityAuthor>
        <!-- Creation time -->
        <entityCreationTime T="11">1528366091781</entityCreationTime>
        <!-- Element type -->
        <type T="110">FEATURE</type>
      </ElemFeatureList>
      <ElemFeatureList tag="geomdim" name="List">
        <!-- User comments -->
        <entityComments T="0"></entityComments>
        <!-- Created by -->
        <entityAuthor T="0"></entityAuthor>
        <!-- Creation time -->
        <entityCreationTime T="11">1528366091781</entityCreationTime>
        <!-- Element type -->
        <type T="110">FEATURE</type>
        <ElemFeature tag="f1">
          <selection T="32" selection="LocalSelection" selType="GEOMDIM">
            <explicit dim="0" hDim="0" geom="/geom/geom1" entities="-2,-1,1,2"/>
          </selection>
          <!-- Element type -->
          <type T="110">FEATURE</type>
          <ElemFeatureList tag="field" name="List">
            <!-- User comments -->
            <entityComments T="0"></entityComments>
            <!-- Created by -->
            <entityAuthor T="0"></entityAuthor>
            <!-- Creation time -->
            <entityCreationTime T="11">1528366091781</entityCreationTime>
          </ElemFeatureList>
        </ElemFeature>
        <ElemFeature tag="f2">
          <selection T="32" selection="LocalSelection" selType="GEOMDIM">
            <explicit dim="1" hDim="1" geom="/geom/geom1" entities="2,1"/>
          </selection>
          <!-- Element type -->
          <type T="110">FEATURE</type>
          <ElemFeatureList tag="field" name="List">
            <!-- User comments -->
            <entityComments T="0"></entityComments>
            <!-- Created by -->
            <entityAuthor T="0"></entityAuthor>
            <!-- Creation time -->
            <entityCreationTime T="11">1528366091781</entityCreationTime>
          </ElemFeatureList>
        </ElemFeature>
      </ElemFeatureList>
    </Element>
  </ElemList>
  <BEMFeatureList tag="bem" name="Boundary Element PDE List">
    <!-- User comments -->
    <entityComments T="0"></entityComments>
    <!-- Created by -->
    <entityAuthor T="0"></entityAuthor>
    <!-- Creation time -->
    <entityCreationTime T="11">1528212616514</entityCreationTime>
  </BEMFeatureList>
  <WeakList tag="weak" name="List">
    <!-- User comments -->
    <entityComments T="0"></entityComments>
    <!-- Created by -->
    <entityAuthor T="0"></entityAuthor>
    <!-- Creation time -->
    <entityCreationTime T="11">1528212616534</entityCreationTime>
  </WeakList>
  <EventList tag="event" name="List">
    <!-- User comments -->
    <entityComments T="0"></entityComments>
    <!-- Created by -->
    <entityAuthor T="0"></entityAuthor>
    <!-- Creation time -->
    <entityCreationTime T="11">1528212616786</entityCreationTime>
  </EventList>
</Model>
