# Supplementary material for: Stabilizing gold nanoparticles for use in X-ray computed tomography imaging of soil systems
Source: R Soc Open Sci. 2019 Oct 16;6(10):190769. doi: 10.1098/rsos.190769 (PMC6837195; doi:10.1098/rsos.190769)
Supplement: Buffer power for callum [file rsos190769supp13.mph › model.xml]

<?xml version="1.0"?><com.comsol.mph-v15:Model xmi:version="2.0" xmlns:xmi="http://www.omg.org/XMI" xmlns:com.comsol.mph-v15="http://www.comsol.com/mph/v15" savedInVersion="10000"></com.comsol.mph-v15:Model>
