# Supplementary material for: Stabilizing gold nanoparticles for use in X-ray computed tomography imaging of soil systems
Source: R Soc Open Sci. 2019 Oct 16;6(10):190769. doi: 10.1098/rsos.190769 (PMC6837195; doi:10.1098/rsos.190769)
Supplement: Buffer power for callum [file rsos190769supp13.mph › savepoint1/savepoint.xml]

<?xml version="1.0" encoding="UTF-8"?>
<savepoint tag="savepoint1" active="true" version="3" basesystem="SI">
  <param name="phi" value="0.4"/>
  <param name="b" value="70"/>
  <param name="D" value="4.5e-13"/>
  <param name="v" value="5.8e-8"/>
  <modelnode tag="comp1" active="true" scope="root.comp1" name="Component 1" usemodelconverter="false" basesystem="SI"/>
  <frame tag="material1" active="true" coords="3,'X','Y','Z'" identifier="material" varnamesuffix="" equiv="mesh" geom="geom1"/>
  <frame tag="spatial1" active="true" coords="3,'x','y','z'" identifier="spatial" varnamesuffix="_spatial" equiv="mesh" geom="geom1"/>
  <frame tag="geometry1" active="true" coords="3,'Xg','Yg','Zg'" identifier="geometry" varnamesuffix="_geometry" equiv="mesh" geom="geom1"/>
  <frame tag="mesh1" active="true" coords="3,'Xm','Ym','Zm'" identifier="mesh" varnamesuffix="_mesh" equiv="mesh" geom="geom1"/>
  <geom tag="geom1" active="true" sdim="1" axisymmetric="false" parentmodel="comp1" derivedFrom="" scope="root.comp1" geomid="2173476664425215642" realgeomid="2173476666648063228" ismain="true" isdeformed="false" xmeshindex="1" geomframe="geometry1" meshframe="mesh1" materialframe="material1" spatialframe="spatial1" entities="2,1" entitiesmesh="2,1" lengthunit="m" angularunit="deg" unitscale="1.0" definedbymesh="false" repairtol="1.0E-6" gscale="0.04" inverseassocmaps="{0},{0}"/>
  <mesh tag="mesh1" active="true" geom="geom1"/>
  <physics tag="g" active="true" geom="geom1" descr="General_form_PDE">
    <postinfo>
      <scalar edim="0" default="2,'root.comp1.c', "/>
      <scalar edim="1" default="2,'root.comp1.c', "/>
      <multiscalar edim="0" default="2|1,'root.comp1.c'|1, "/>
      <multiscalar edim="1" default="2|1,'root.comp1.c'|1, "/>
      <vector edim="1" default="root.comp1.[cx,0,0]"/>
      <vector edim="2" default="root.comp1.[cTx,0,0]"/>
      <vector edim="3" default="root.comp1.[cTx,0,0]"/>
      <pdofnames edim="2" names="0"/>
      <pdofnames edim="3" names="0"/>
      <farfieldradiusdep value="false"/>
    </postinfo>
  </physics>
  <vardata name="root">
    <scalar name="root.freq" description="Frequency" plot="false" summation="false" unit="Hz" edims="-1"/>
    <scalar name="root.lambda0" description="Wavelength_in_free_space" plot="false" summation="false" unit="m" edims="-1"/>
    <scalar name="root.isRHS" description="" plot="false" summation="false" edims="-1"/>
    <scalar name="root.segiter" description="" plot="false" summation="false" unit="1" edims="-1"/>
    <scalar name="root.niterCMP" description="" plot="false" summation="false" unit="1" edims="-1"/>
    <scalar name="root.gmg_level" description="" plot="false" summation="false" unit="1" edims="-1"/>
    <scalar name="root.CFLCMP" description="" plot="false" summation="false" unit="1" edims="-1"/>
    <scalar name="root.timeiter" description="" plot="false" summation="false" unit="1" edims="-1"/>
    <scalar name="root.niterFFTin" description="" plot="false" summation="false" unit="1" edims="-1"/>
    <scalar name="root.niterFFTout" description="" plot="false" summation="false" unit="1" edims="-1"/>
    <scalar name="root.nFFTin" description="" plot="false" summation="false" unit="1" edims="-1"/>
    <scalar name="root.nFFTout" description="" plot="false" summation="false" unit="1" edims="-1"/>
    <scalar name="root.freqmaxFFT" description="" plot="false" summation="false" unit="Hz" edims="-1"/>
    <scalar name="root.tperiodFFT" description="" plot="false" summation="false" unit="s" edims="-1"/>
    <scalar name="root.comp1.isScalingSystemDomain" description="Is_scaling_system_domain" plot="false" summation="false" unit="1" edims="1"/>
    <scalar name="root.comp1.isPML" description="Is_PML" plot="false" summation="false" unit="1" edims="1"/>
    <group name="Built_in" description="Built_in" sort="1">
      <group name="Physical_constants" description="Physical_constants">
        <scalar name="root.g_const" description="Acceleration_of_gravity" plot="true" summation="false" unit="m/s^2" edims="-1"/>
        <scalar name="root.N_A_const" description="Avogadro_constant" plot="true" summation="false" unit="1/mol" edims="-1"/>
        <scalar name="root.k_B_const" description="Boltzmann_constant" plot="true" summation="false" unit="J/K" edims="-1"/>
        <scalar name="root.Z0_const" description="Characteristic_impedance_of_vacuum" plot="true" summation="false" unit="&#x3a9;" edims="-1"/>
        <scalar name="root.me_const" description="Electron_mass" plot="true" summation="false" unit="kg" edims="-1"/>
        <scalar name="root.e_const" description="Elementary_charge" plot="true" summation="false" unit="C" edims="-1"/>
        <scalar name="root.F_const" description="Faraday_constant" plot="true" summation="false" unit="C/mol" edims="-1"/>
        <scalar name="root.alpha_const" description="Fine_structure_constant" plot="true" summation="false" edims="-1"/>
        <scalar name="root.G_const" description="Gravitational_constant" plot="true" summation="false" unit="m^3/(kg*s^2)" edims="-1"/>
        <scalar name="root.hbar_const" description="Reduced_Planck's_constant" plot="true" summation="false" unit="J*s/rad" edims="-1"/>
        <scalar name="root.V_m_const" description="Molar_volume_of_ideal_gas" plot="true" summation="false" unit="m^3/mol" edims="-1"/>
        <scalar name="root.mn_const" description="Neutron_mass" plot="true" summation="false" unit="kg" edims="-1"/>
        <scalar name="root.epsilon0_const" description="Permittivity_of_vacuum" plot="true" summation="false" unit="F/m" edims="-1"/>
        <scalar name="root.mu0_const" description="Permeability_of_vacuum" plot="true" summation="false" unit="H/m" edims="-1"/>
        <scalar name="root.h_const" description="Planck's_constant" plot="true" summation="false" unit="J*s" edims="-1"/>
        <scalar name="root.mp_const" description="Proton_mass" plot="true" summation="false" unit="kg" edims="-1"/>
        <scalar name="root.c_const" description="Speed_of_light_in_vacuum" plot="true" summation="false" unit="m/s" edims="-1"/>
        <scalar name="root.sigma_const" description="Stefan-Boltzmann_constant" plot="true" summation="false" unit="kg/(s^3*K^4)" edims="-1"/>
        <scalar name="root.R_const" description="Universal_gas_constant" plot="true" summation="false" unit="J/(mol*K)" edims="-1"/>
        <scalar name="root.b_const" description="Wien_displacement_law_constant" plot="true" summation="false" unit="m*K" edims="-1"/>
      </group>
      <group name="Mathematical_constants" description="Mathematical_constants">
        <scalar name="root.eps" description="Machine_epsilon" plot="true" summation="false" edims="-1"/>
        <scalar name="root.NaN" description="Not_a_number" plot="true" summation="false" edims="-1"/>
        <scalar name="root.Inf" description="Infinity" plot="true" summation="false" edims="-1"/>
        <scalar name="root.i" description="Imaginary_unit" plot="true" summation="false" edims="-1"/>
        <scalar name="root.j" description="Imaginary_unit" plot="true" summation="false" edims="-1"/>
        <scalar name="root.pi" description="Pi_pi" plot="true" summation="false" edims="-1"/>
      </group>
    </group>
    <group name="Global_definitions" description="Global_definitions">
      <scalar name="root.numberofdofs" description="Number_of_degrees_of_freedom" plot="true" summation="false" unit="1" edims="-1"/>
      <group name="Parameters" description="Parameters">
        <scalar name="root.phi" description="#" plot="true" summation="false" edims="-1"/>
        <scalar name="root.b" description="#" plot="true" summation="false" edims="-1"/>
        <scalar name="root.D" description="#" plot="true" summation="false" edims="-1"/>
        <scalar name="root.v" description="#" plot="true" summation="false" edims="-1"/>
      </group>
    </group>
    <group name="Geometry" description="Geometry">
      <scalar name="root.x" description="Coordinate_x#x" plot="false" summation="false" unit="m" edims="0,1" modelcomp="1,'comp1'"/>
      <scalar name="root.y" description="Coordinate_x#y" plot="false" summation="false" unit="m" edims="0,1" modelcomp="1,'comp1'"/>
      <scalar name="root.z" description="Coordinate_x#z" plot="false" summation="false" unit="m" edims="0,1" modelcomp="1,'comp1'"/>
      <scalar name="root.dom" description="Entity_index" plot="true" summation="false" edims="0,1" modelcomp="1,'comp1'"/>
      <scalar name="root.X" description="Coordinate_x#X" plot="false" summation="false" unit="m" edims="0,1" modelcomp="1,'comp1'"/>
      <scalar name="root.Y" description="Coordinate_x#Y" plot="false" summation="false" unit="m" edims="0,1" modelcomp="1,'comp1'"/>
      <scalar name="root.Z" description="Coordinate_x#Z" plot="false" summation="false" unit="m" edims="0,1" modelcomp="1,'comp1'"/>
      <scalar name="root.Xm" description="Coordinate_x#Xm" plot="false" summation="false" unit="m" edims="0,1" modelcomp="1,'comp1'"/>
      <scalar name="root.Ym" description="Coordinate_x#Ym" plot="false" summation="false" unit="m" edims="0,1" modelcomp="1,'comp1'"/>
      <scalar name="root.Zm" description="Coordinate_x#Zm" plot="false" summation="false" unit="m" edims="0,1" modelcomp="1,'comp1'"/>
      <scalar name="root.Xg" description="Coordinate_x#Xg" plot="false" summation="false" unit="m" edims="0,1" modelcomp="1,'comp1'"/>
      <scalar name="root.Yg" description="Coordinate_x#Yg" plot="false" summation="false" unit="m" edims="0,1" modelcomp="1,'comp1'"/>
      <scalar name="root.Zg" description="Coordinate_x#Zg" plot="false" summation="false" unit="m" edims="0,1" modelcomp="1,'comp1'"/>
      <scalar name="root.comp1.dGeomChar" description="Characteristic_distance_for_geometry" plot="false" summation="false" unit="m" edims="0,1"/>
      <tensor name="root.comp1.spatial.[nx,0,0]" description="Normal[perpendicular]" plot="true" summation="false" basename="root.comp1.spatial.n" size="3,1" symmetric="false" axisymmetric="false" edims="0">
        <scalar name="root.nx" description="Normal[perpendicular]@,_x_component#x"/>
        <scalar name="0" description="Normal[perpendicular]@,_x_component#y"/>
        <scalar name="0" description="Normal[perpendicular]@,_x_component#z"/>
      </tensor>
      <tensor name="root.comp1.spatial.[unx,0,0]" description="Normal_up" plot="false" summation="false" basename="root.comp1.spatial.un" size="3,1" symmetric="false" axisymmetric="false" edims="0">
        <scalar name="root.unx" description="Normal_up@,_x_component#x"/>
        <scalar name="0" description="Normal_up@,_x_component#y"/>
        <scalar name="0" description="Normal_up@,_x_component#z"/>
      </tensor>
      <tensor name="root.comp1.spatial.[dnx,0,0]" description="Normal_down" plot="false" summation="false" basename="root.comp1.spatial.dn" size="3,1" symmetric="false" axisymmetric="false" edims="0">
        <scalar name="root.dnx" description="Normal_down@,_x_component#x"/>
        <scalar name="0" description="Normal_down@,_x_component#y"/>
        <scalar name="0" description="Normal_down@,_x_component#z"/>
      </tensor>
      <tensor name="root.comp1.spatial.[unxmesh,0,0]" description="Mesh_normal_upside" plot="false" summation="false" basename="root.comp1.spatial.un" size="3,1" symmetric="false" axisymmetric="false" edims="0">
        <scalar name="root.unxmesh" description="Mesh_normal_upside@,_x_component#x"/>
        <scalar name="0" description="Mesh_normal_upside@,_x_component#y"/>
        <scalar name="0" description="Mesh_normal_upside@,_x_component#z"/>
      </tensor>
      <tensor name="root.comp1.spatial.[dnxmesh,0,0]" description="Mesh_normal_downside" plot="false" summation="false" basename="root.comp1.spatial.dn" size="3,1" symmetric="false" axisymmetric="false" edims="0">
        <scalar name="root.dnxmesh" description="Mesh_normal_downside@,_x_component#x"/>
        <scalar name="0" description="Mesh_normal_downside@,_x_component#y"/>
        <scalar name="0" description="Mesh_normal_downside@,_x_component#z"/>
      </tensor>
      <tensor name="root.comp1.spatial.[x,0,0]" description="Coordinate" plot="true" summation="false" basename="root.comp1.spatial.coord" size="3,1" symmetric="false" axisymmetric="false" edims="0,1">
        <scalar name="root.x" description="Coordinate_x#x"/>
        <scalar name="0" description="Coordinate_x#y"/>
        <scalar name="0" description="Coordinate_x#z"/>
      </tensor>
      <tensor name="root.comp1.material.[nX,0,0]" description="Normal[perpendicular]" plot="false" summation="false" basename="root.comp1.material.n" size="3,1" symmetric="false" axisymmetric="false" edims="0">
        <scalar name="root.nX" description="Normal[perpendicular]@,_x_component#X"/>
        <scalar name="0" description="Normal[perpendicular]@,_x_component#Y"/>
        <scalar name="0" description="Normal[perpendicular]@,_x_component#Z"/>
      </tensor>
      <tensor name="root.comp1.material.[unX,0,0]" description="Normal_up" plot="false" summation="false" basename="root.comp1.material.un" size="3,1" symmetric="false" axisymmetric="false" edims="0">
        <scalar name="root.unX" description="Normal_up@,_x_component#X"/>
        <scalar name="0" description="Normal_up@,_x_component#Y"/>
        <scalar name="0" description="Normal_up@,_x_component#Z"/>
      </tensor>
      <tensor name="root.comp1.material.[dnX,0,0]" description="Normal_down" plot="false" summation="false" basename="root.comp1.material.dn" size="3,1" symmetric="false" axisymmetric="false" edims="0">
        <scalar name="root.dnX" description="Normal_down@,_x_component#X"/>
        <scalar name="0" description="Normal_down@,_x_component#Y"/>
        <scalar name="0" description="Normal_down@,_x_component#Z"/>
      </tensor>
      <tensor name="root.comp1.material.[unXmesh,0,0]" description="Mesh_normal_upside" plot="false" summation="false" basename="root.comp1.material.un" size="3,1" symmetric="false" axisymmetric="false" edims="0">
        <scalar name="root.unXmesh" description="Mesh_normal_upside@,_x_component#X"/>
        <scalar name="0" description="Mesh_normal_upside@,_x_component#Y"/>
        <scalar name="0" description="Mesh_normal_upside@,_x_component#Z"/>
      </tensor>
      <tensor name="root.comp1.material.[dnXmesh,0,0]" description="Mesh_normal_downside" plot="false" summation="false" basename="root.comp1.material.dn" size="3,1" symmetric="false" axisymmetric="false" edims="0">
        <scalar name="root.dnXmesh" description="Mesh_normal_downside@,_x_component#X"/>
        <scalar name="0" description="Mesh_normal_downside@,_x_component#Y"/>
        <scalar name="0" description="Mesh_normal_downside@,_x_component#Z"/>
      </tensor>
      <tensor name="root.comp1.material.[X,0,0]" description="Coordinate" plot="false" summation="false" basename="root.comp1.material.coord" size="3,1" symmetric="false" axisymmetric="false" edims="0,1">
        <scalar name="root.X" description="Coordinate_x#X"/>
        <scalar name="0" description="Coordinate_x#Y"/>
        <scalar name="0" description="Coordinate_x#Z"/>
      </tensor>
      <tensor name="root.comp1.mesh.[nXm,0,0]" description="Normal[perpendicular]" plot="false" summation="false" basename="root.comp1.mesh.n" size="3,1" symmetric="false" axisymmetric="false" edims="0">
        <scalar name="root.nXm" description="Normal[perpendicular]@,_x_component#Xm"/>
        <scalar name="0" description="Normal[perpendicular]@,_x_component#Ym"/>
        <scalar name="0" description="Normal[perpendicular]@,_x_component#Zm"/>
      </tensor>
      <tensor name="root.comp1.mesh.[unXm,0,0]" description="Normal_up" plot="false" summation="false" basename="root.comp1.mesh.un" size="3,1" symmetric="false" axisymmetric="false" edims="0">
        <scalar name="root.unXm" description="Normal_up@,_x_component#Xm"/>
        <scalar name="0" description="Normal_up@,_x_component#Ym"/>
        <scalar name="0" description="Normal_up@,_x_component#Zm"/>
      </tensor>
      <tensor name="root.comp1.mesh.[dnXm,0,0]" description="Normal_down" plot="false" summation="false" basename="root.comp1.mesh.dn" size="3,1" symmetric="false" axisymmetric="false" edims="0">
        <scalar name="root.dnXm" description="Normal_down@,_x_component#Xm"/>
        <scalar name="0" description="Normal_down@,_x_component#Ym"/>
        <scalar name="0" description="Normal_down@,_x_component#Zm"/>
      </tensor>
      <tensor name="root.comp1.mesh.[unXmmesh,0,0]" description="Mesh_normal_upside" plot="false" summation="false" basename="root.comp1.mesh.un" size="3,1" symmetric="false" axisymmetric="false" edims="0">
        <scalar name="root.unXmmesh" description="Mesh_normal_upside@,_x_component#Xm"/>
        <scalar name="0" description="Mesh_normal_upside@,_x_component#Ym"/>
        <scalar name="0" description="Mesh_normal_upside@,_x_component#Zm"/>
      </tensor>
      <tensor name="root.comp1.mesh.[dnXmmesh,0,0]" description="Mesh_normal_downside" plot="false" summation="false" basename="root.comp1.mesh.dn" size="3,1" symmetric="false" axisymmetric="false" edims="0">
        <scalar name="root.dnXmmesh" description="Mesh_normal_downside@,_x_component#Xm"/>
        <scalar name="0" description="Mesh_normal_downside@,_x_component#Ym"/>
        <scalar name="0" description="Mesh_normal_downside@,_x_component#Zm"/>
      </tensor>
      <tensor name="root.comp1.mesh.[Xm,0,0]" description="Coordinate" plot="false" summation="false" basename="root.comp1.mesh.coord" size="3,1" symmetric="false" axisymmetric="false" edims="0,1">
        <scalar name="root.Xm" description="Coordinate_x#Xm"/>
        <scalar name="0" description="Coordinate_x#Ym"/>
        <scalar name="0" description="Coordinate_x#Zm"/>
      </tensor>
      <tensor name="root.comp1.geometry.[nXg,0,0]" description="Normal[perpendicular]" plot="false" summation="false" basename="root.comp1.geometry.n" size="3,1" symmetric="false" axisymmetric="false" edims="0">
        <scalar name="root.nXg" description="Normal[perpendicular]@,_x_component#Xg"/>
        <scalar name="0" description="Normal[perpendicular]@,_x_component#Yg"/>
        <scalar name="0" description="Normal[perpendicular]@,_x_component#Zg"/>
      </tensor>
      <tensor name="root.comp1.geometry.[unXg,0,0]" description="Normal_up" plot="false" summation="false" basename="root.comp1.geometry.un" size="3,1" symmetric="false" axisymmetric="false" edims="0">
        <scalar name="root.unXg" description="Normal_up@,_x_component#Xg"/>
        <scalar name="0" description="Normal_up@,_x_component#Yg"/>
        <scalar name="0" description="Normal_up@,_x_component#Zg"/>
      </tensor>
      <tensor name="root.comp1.geometry.[dnXg,0,0]" description="Normal_down" plot="false" summation="false" basename="root.comp1.geometry.dn" size="3,1" symmetric="false" axisymmetric="false" edims="0">
        <scalar name="root.dnXg" description="Normal_down@,_x_component#Xg"/>
        <scalar name="0" description="Normal_down@,_x_component#Yg"/>
        <scalar name="0" description="Normal_down@,_x_component#Zg"/>
      </tensor>
      <tensor name="root.comp1.geometry.[unXgmesh,0,0]" description="Mesh_normal_upside" plot="false" summation="false" basename="root.comp1.geometry.un" size="3,1" symmetric="false" axisymmetric="false" edims="0">
        <scalar name="root.unXgmesh" description="Mesh_normal_upside@,_x_component#Xg"/>
        <scalar name="0" description="Mesh_normal_upside@,_x_component#Yg"/>
        <scalar name="0" description="Mesh_normal_upside@,_x_component#Zg"/>
      </tensor>
      <tensor name="root.comp1.geometry.[dnXgmesh,0,0]" description="Mesh_normal_downside" plot="false" summation="false" basename="root.comp1.geometry.dn" size="3,1" symmetric="false" axisymmetric="false" edims="0">
        <scalar name="root.dnXgmesh" description="Mesh_normal_downside@,_x_component#Xg"/>
        <scalar name="0" description="Mesh_normal_downside@,_x_component#Yg"/>
        <scalar name="0" description="Mesh_normal_downside@,_x_component#Zg"/>
      </tensor>
      <tensor name="root.comp1.geometry.[Xg,0,0]" description="Coordinate" plot="false" summation="false" basename="root.comp1.geometry.coord" size="3,1" symmetric="false" axisymmetric="false" edims="0,1">
        <scalar name="root.Xg" description="Coordinate_x#Xg"/>
        <scalar name="0" description="Coordinate_x#Yg"/>
        <scalar name="0" description="Coordinate_x#Zg"/>
      </tensor>
    </group>
    <group name="Mesh" description="Mesh">
      <scalar name="root.h_spatial" description="Element_size" plot="false" summation="false" unit="m" edims="0,1" modelcomp="1,'comp1'"/>
      <scalar name="root.hinscribed_spatial" description="Element_inscribed_diameter" plot="false" summation="false" unit="m" edims="0,1" modelcomp="1,'comp1'"/>
      <scalar name="root.qual_spatial" description="Element_quality_X#Volume versus circumradius" plot="false" summation="false" edims="0,1" modelcomp="1,'comp1'"/>
      <scalar name="root.qualmaxangle_spatial" description="Element_quality_X#Maximum angle" plot="false" summation="false" edims="0,1" modelcomp="1,'comp1'"/>
      <scalar name="root.qualcondition_spatial" description="Element_quality_X#Condition number" plot="false" summation="false" edims="0,1" modelcomp="1,'comp1'"/>
      <scalar name="root.qualvollength_spatial" description="Element_quality_X#Volume versus length" plot="false" summation="false" edims="0,1" modelcomp="1,'comp1'"/>
      <scalar name="root.qualgrowth_spatial" description="Element_quality_X#Growth rate" plot="false" summation="false" edims="0,1" modelcomp="1,'comp1'"/>
      <scalar name="root.qualskewness_spatial" description="Element_quality_X#Skewness" plot="false" summation="false" edims="0,1" modelcomp="1,'comp1'"/>
      <scalar name="root.dvol_spatial" description="Element_volume_scale_factor" plot="false" summation="false" unit="m^edim" edims="0,1" modelcomp="1,'comp1'"/>
      <scalar name="root.emetric2_spatial" description="Inner_product_of_covariant_element_metric_tensor" plot="false" summation="false" unit="1/m^4" edims="0,1" modelcomp="1,'comp1'"/>
      <scalar name="root.tremetric_spatial" description="Trace_of_covariant_element_metric_tensor" plot="false" summation="false" unit="1/m^2" edims="0,1" modelcomp="1,'comp1'"/>
      <scalar name="root.meshvol_spatial" description="Element_volume" plot="false" summation="false" unit="m^edim" edims="0,1" modelcomp="1,'comp1'"/>
      <scalar name="root.meshtype" description="Mesh_element_type" plot="true" summation="false" edims="0,1" modelcomp="1,'comp1'"/>
      <scalar name="root.meshelement" description="Mesh_element_number" plot="true" summation="false" edims="0,1" modelcomp="1,'comp1'"/>
      <scalar name="root.linearizedelem" description="True_if_the_element_has_been_linearized" plot="true" summation="false" edims="0,1" modelcomp="1,'comp1'"/>
      <scalar name="root.h" description="Element_size" plot="true" summation="false" unit="m" edims="0,1" modelcomp="1,'comp1'"/>
      <scalar name="root.hinscribed" description="Element_inscribed_diameter" plot="true" summation="false" unit="m" edims="0,1" modelcomp="1,'comp1'"/>
      <scalar name="root.qual" description="Element_quality_X#Volume versus circumradius" plot="true" summation="false" edims="0,1" modelcomp="1,'comp1'"/>
      <scalar name="root.qualmaxangle" description="Element_quality_X#Maximum angle" plot="true" summation="false" edims="0,1" modelcomp="1,'comp1'"/>
      <scalar name="root.qualcondition" description="Element_quality_X#Condition number" plot="true" summation="false" edims="0,1" modelcomp="1,'comp1'"/>
      <scalar name="root.qualvollength" description="Element_quality_X#Volume versus length" plot="true" summation="false" edims="0,1" modelcomp="1,'comp1'"/>
      <scalar name="root.qualgrowth" description="Element_quality_X#Growth rate" plot="true" summation="false" edims="0,1" modelcomp="1,'comp1'"/>
      <scalar name="root.qualskewness" description="Element_quality_X#Skewness" plot="true" summation="false" edims="0,1" modelcomp="1,'comp1'"/>
      <scalar name="root.dvol" description="Element_volume_scale_factor" plot="true" summation="false" unit="m^edim" edims="0,1" modelcomp="1,'comp1'"/>
      <scalar name="root.emetric2" description="Inner_product_of_covariant_element_metric_tensor" plot="false" summation="false" unit="1/m^4" edims="0,1" modelcomp="1,'comp1'"/>
      <scalar name="root.tremetric" description="Trace_of_covariant_element_metric_tensor" plot="false" summation="false" unit="1/m^2" edims="0,1" modelcomp="1,'comp1'"/>
      <scalar name="root.meshvol" description="Element_volume" plot="true" summation="false" unit="m^edim" edims="0,1" modelcomp="1,'comp1'"/>
      <scalar name="root.h_mesh" description="Element_size" plot="false" summation="false" unit="m" edims="0,1" modelcomp="1,'comp1'"/>
      <scalar name="root.hinscribed_mesh" description="Element_inscribed_diameter" plot="false" summation="false" unit="m" edims="0,1" modelcomp="1,'comp1'"/>
      <scalar name="root.qual_mesh" description="Element_quality_X#Volume versus circumradius" plot="false" summation="false" edims="0,1" modelcomp="1,'comp1'"/>
      <scalar name="root.qualmaxangle_mesh" description="Element_quality_X#Maximum angle" plot="false" summation="false" edims="0,1" modelcomp="1,'comp1'"/>
      <scalar name="root.qualcondition_mesh" description="Element_quality_X#Condition number" plot="false" summation="false" edims="0,1" modelcomp="1,'comp1'"/>
      <scalar name="root.qualvollength_mesh" description="Element_quality_X#Volume versus length" plot="false" summation="false" edims="0,1" modelcomp="1,'comp1'"/>
      <scalar name="root.qualgrowth_mesh" description="Element_quality_X#Growth rate" plot="false" summation="false" edims="0,1" modelcomp="1,'comp1'"/>
      <scalar name="root.qualskewness_mesh" description="Element_quality_X#Skewness" plot="false" summation="false" edims="0,1" modelcomp="1,'comp1'"/>
      <scalar name="root.dvol_mesh" description="Element_volume_scale_factor" plot="false" summation="false" unit="m^edim" edims="0,1" modelcomp="1,'comp1'"/>
      <scalar name="root.emetric2_mesh" description="Inner_product_of_covariant_element_metric_tensor" plot="false" summation="false" unit="1/m^4" edims="0,1" modelcomp="1,'comp1'"/>
      <scalar name="root.tremetric_mesh" description="Trace_of_covariant_element_metric_tensor" plot="false" summation="false" unit="1/m^2" edims="0,1" modelcomp="1,'comp1'"/>
      <scalar name="root.meshvol_mesh" description="Element_volume" plot="false" summation="false" unit="m^edim" edims="0,1" modelcomp="1,'comp1'"/>
      <scalar name="root.h_geometry" description="Element_size" plot="false" summation="false" unit="m" edims="0,1" modelcomp="1,'comp1'"/>
      <scalar name="root.hinscribed_geometry" description="Element_inscribed_diameter" plot="false" summation="false" unit="m" edims="0,1" modelcomp="1,'comp1'"/>
      <scalar name="root.qual_geometry" description="Element_quality_X#Volume versus circumradius" plot="false" summation="false" edims="0,1" modelcomp="1,'comp1'"/>
      <scalar name="root.qualmaxangle_geometry" description="Element_quality_X#Maximum angle" plot="false" summation="false" edims="0,1" modelcomp="1,'comp1'"/>
      <scalar name="root.qualcondition_geometry" description="Element_quality_X#Condition number" plot="false" summation="false" edims="0,1" modelcomp="1,'comp1'"/>
      <scalar name="root.qualvollength_geometry" description="Element_quality_X#Volume versus length" plot="false" summation="false" edims="0,1" modelcomp="1,'comp1'"/>
      <scalar name="root.qualgrowth_geometry" description="Element_quality_X#Growth rate" plot="false" summation="false" edims="0,1" modelcomp="1,'comp1'"/>
      <scalar name="root.qualskewness_geometry" description="Element_quality_X#Skewness" plot="false" summation="false" edims="0,1" modelcomp="1,'comp1'"/>
      <scalar name="root.dvol_geometry" description="Element_volume_scale_factor" plot="false" summation="false" unit="m^edim" edims="0,1" modelcomp="1,'comp1'"/>
      <scalar name="root.emetric2_geometry" description="Inner_product_of_covariant_element_metric_tensor" plot="false" summation="false" unit="1/m^4" edims="0,1" modelcomp="1,'comp1'"/>
      <scalar name="root.tremetric_geometry" description="Trace_of_covariant_element_metric_tensor" plot="false" summation="false" unit="1/m^2" edims="0,1" modelcomp="1,'comp1'"/>
      <scalar name="root.meshvol_geometry" description="Element_volume" plot="false" summation="false" unit="m^edim" edims="0,1" modelcomp="1,'comp1'"/>
    </group>
    <group name="Definitions" description="Definitions">
      <group name="Frame_transforms" description="Frame_transforms">
        <scalar name="root.comp1.material.detF" description="Volume_factor_from_X_frame_to_Y_frame#Geometry#Material" plot="true" summation="false" edims="-1"/>
        <scalar name="root.comp1.spatial.detF" description="Volume_factor_from_X_frame_to_Y_frame#Material#Spatial" plot="true" summation="false" edims="-1"/>
        <scalar name="root.comp1.spatial.detInvF" description="Volume_factor_from_X_frame_to_Y_frame#Spatial#Material" plot="true" summation="false" edims="-1"/>
        <scalar name="root.comp1.material.detInvF" description="Volume_factor_from_X_frame_to_Y_frame#Material#Geometry" plot="true" summation="false" edims="-1"/>
        <tensor name="root.comp1.material.[F11,F21,F31,F12,F22,F32,F13,F23,F33]" description="Coordinate_transform_from_X_frame_to_Y_frame#Geometry#Material" plot="true" summation="false" basename="root.comp1.material.F" size="3,3" symmetric="false" axisymmetric="false" edims="-1">
          <scalar name="root.comp1.material.F11" description="Coordinate_transform_from_X_frame_to_Y_frame#Geometry#Material@,_x_component#11"/>
          <scalar name="root.comp1.material.F21" description="Coordinate_transform_from_X_frame_to_Y_frame#Geometry#Material@,_x_component#21"/>
          <scalar name="root.comp1.material.F31" description="Coordinate_transform_from_X_frame_to_Y_frame#Geometry#Material@,_x_component#31"/>
          <scalar name="root.comp1.material.F12" description="Coordinate_transform_from_X_frame_to_Y_frame#Geometry#Material@,_x_component#12"/>
          <scalar name="root.comp1.material.F22" description="Coordinate_transform_from_X_frame_to_Y_frame#Geometry#Material@,_x_component#22"/>
          <scalar name="root.comp1.material.F32" description="Coordinate_transform_from_X_frame_to_Y_frame#Geometry#Material@,_x_component#32"/>
          <scalar name="root.comp1.material.F13" description="Coordinate_transform_from_X_frame_to_Y_frame#Geometry#Material@,_x_component#13"/>
          <scalar name="root.comp1.material.F23" description="Coordinate_transform_from_X_frame_to_Y_frame#Geometry#Material@,_x_component#23"/>
          <scalar name="root.comp1.material.F33" description="Coordinate_transform_from_X_frame_to_Y_frame#Geometry#Material@,_x_component#33"/>
        </tensor>
        <tensor name="root.comp1.spatial.[F11,F21,F31,F12,F22,F32,F13,F23,F33]" description="Coordinate_transform_from_X_frame_to_Y_frame#Material#Spatial" plot="true" summation="false" basename="root.comp1.spatial.F" size="3,3" symmetric="false" axisymmetric="false" edims="-1">
          <scalar name="root.comp1.spatial.F11" description="Coordinate_transform_from_X_frame_to_Y_frame#Material#Spatial@,_x_component#11"/>
          <scalar name="root.comp1.spatial.F21" description="Coordinate_transform_from_X_frame_to_Y_frame#Material#Spatial@,_x_component#21"/>
          <scalar name="root.comp1.spatial.F31" description="Coordinate_transform_from_X_frame_to_Y_frame#Material#Spatial@,_x_component#31"/>
          <scalar name="root.comp1.spatial.F12" description="Coordinate_transform_from_X_frame_to_Y_frame#Material#Spatial@,_x_component#12"/>
          <scalar name="root.comp1.spatial.F22" description="Coordinate_transform_from_X_frame_to_Y_frame#Material#Spatial@,_x_component#22"/>
          <scalar name="root.comp1.spatial.F32" description="Coordinate_transform_from_X_frame_to_Y_frame#Material#Spatial@,_x_component#32"/>
          <scalar name="root.comp1.spatial.F13" description="Coordinate_transform_from_X_frame_to_Y_frame#Material#Spatial@,_x_component#13"/>
          <scalar name="root.comp1.spatial.F23" description="Coordinate_transform_from_X_frame_to_Y_frame#Material#Spatial@,_x_component#23"/>
          <scalar name="root.comp1.spatial.F33" description="Coordinate_transform_from_X_frame_to_Y_frame#Material#Spatial@,_x_component#33"/>
        </tensor>
        <tensor name="root.comp1.spatial.[invF11,invF21,invF31,invF12,invF22,invF32,invF13,invF23,invF33]" description="Coordinate_transform_from_X_frame_to_Y_frame#Spatial#Material" plot="true" summation="false" basename="root.comp1.spatial.invF" size="3,3" symmetric="false" axisymmetric="false" edims="-1">
          <scalar name="root.comp1.spatial.invF11" description="Coordinate_transform_from_X_frame_to_Y_frame#Spatial#Material@,_x_component#11"/>
          <scalar name="root.comp1.spatial.invF21" description="Coordinate_transform_from_X_frame_to_Y_frame#Spatial#Material@,_x_component#21"/>
          <scalar name="root.comp1.spatial.invF31" description="Coordinate_transform_from_X_frame_to_Y_frame#Spatial#Material@,_x_component#31"/>
          <scalar name="root.comp1.spatial.invF12" description="Coordinate_transform_from_X_frame_to_Y_frame#Spatial#Material@,_x_component#12"/>
          <scalar name="root.comp1.spatial.invF22" description="Coordinate_transform_from_X_frame_to_Y_frame#Spatial#Material@,_x_component#22"/>
          <scalar name="root.comp1.spatial.invF32" description="Coordinate_transform_from_X_frame_to_Y_frame#Spatial#Material@,_x_component#32"/>
          <scalar name="root.comp1.spatial.invF13" description="Coordinate_transform_from_X_frame_to_Y_frame#Spatial#Material@,_x_component#13"/>
          <scalar name="root.comp1.spatial.invF23" description="Coordinate_transform_from_X_frame_to_Y_frame#Spatial#Material@,_x_component#23"/>
          <scalar name="root.comp1.spatial.invF33" description="Coordinate_transform_from_X_frame_to_Y_frame#Spatial#Material@,_x_component#33"/>
        </tensor>
        <tensor name="root.comp1.material.[invF11,invF21,invF31,invF12,invF22,invF32,invF13,invF23,invF33]" description="Coordinate_transform_from_X_frame_to_Y_frame#Material#Geometry" plot="true" summation="false" basename="root.comp1.material.invF" size="3,3" symmetric="false" axisymmetric="false" edims="-1">
          <scalar name="root.comp1.material.invF11" description="Coordinate_transform_from_X_frame_to_Y_frame#Material#Geometry@,_x_component#11"/>
          <scalar name="root.comp1.material.invF21" description="Coordinate_transform_from_X_frame_to_Y_frame#Material#Geometry@,_x_component#21"/>
          <scalar name="root.comp1.material.invF31" description="Coordinate_transform_from_X_frame_to_Y_frame#Material#Geometry@,_x_component#31"/>
          <scalar name="root.comp1.material.invF12" description="Coordinate_transform_from_X_frame_to_Y_frame#Material#Geometry@,_x_component#12"/>
          <scalar name="root.comp1.material.invF22" description="Coordinate_transform_from_X_frame_to_Y_frame#Material#Geometry@,_x_component#22"/>
          <scalar name="root.comp1.material.invF32" description="Coordinate_transform_from_X_frame_to_Y_frame#Material#Geometry@,_x_component#32"/>
          <scalar name="root.comp1.material.invF13" description="Coordinate_transform_from_X_frame_to_Y_frame#Material#Geometry@,_x_component#13"/>
          <scalar name="root.comp1.material.invF23" description="Coordinate_transform_from_X_frame_to_Y_frame#Material#Geometry@,_x_component#23"/>
          <scalar name="root.comp1.material.invF33" description="Coordinate_transform_from_X_frame_to_Y_frame#Material#Geometry@,_x_component#33"/>
        </tensor>
      </group>
    </group>
    <group name="Solver" description="Solver">
      <scalar name="root.t" description="Time" plot="true" summation="false" unit="s" edims="-1"/>
    </group>
    <group name="g" description="#General Form PDE">
      <scalar name="root.comp1.c_fld_act" description="Field_X_active_flag#root.comp1.c" plot="false" summation="false" edims="0,1"/>
      <scalar name="root.comp1.uflux.c" description="Boundary_flux_up_direction" plot="true" summation="false" unit="m^-2*m" edims="0"/>
      <scalar name="root.comp1.dflux.c" description="Boundary_flux_down_direction" plot="true" summation="false" unit="m^-2*m" edims="0"/>
      <scalar name="root.comp1.c" description="[PDE]Dependent_variable_X#c" plot="true" summation="false" unit="1" edims="1"/>
      <scalar name="root.comp1.ct" description="[PDE]Dependent_variable_X#c@,_first_time_derivative" plot="true" summation="false" unit="1/s" edims="1"/>
      <scalar name="root.comp1.ctt" description="[PDE]Dependent_variable_X#c@,_second_time_derivative" plot="true" summation="false" unit="1/s^2" edims="1"/>
      <scalar name="root.comp1.g.omega" description="Angular_frequency" plot="false" summation="false" unit="rad/s" edims="-1"/>
      <scalar name="root.comp1.domflux.cx" description="Domain_flux_x#x" plot="false" summation="false" edims="1"/>
      <tensor name="root.comp1.[cTx,0,0]" description="Tangential_gradient_of_X#c" plot="true" summation="false" basename="root.comp1.gradTc" size="3,1" symmetric="false" axisymmetric="false" unit="1/m" edims="0">
        <scalar name="root.comp1.cTx" description="Tangential_gradient_of_X_Y_component#c#x"/>
        <scalar name="0" description="Tangential_gradient_of_X_Y_component#c#y"/>
        <scalar name="0" description="Tangential_gradient_of_X_Y_component#c#z"/>
      </tensor>
      <tensor name="root.comp1.[cTxx,0,0]" description="Tangential_gradient_of_X#cTx" plot="false" summation="false" basename="root.comp1.gradTcTx" size="3,1" symmetric="false" axisymmetric="false" unit="1/m^2" edims="0">
        <scalar name="root.comp1.cTxx" description="Tangential_gradient_of_X_Y_component#cTx#x"/>
        <scalar name="0" description="Tangential_gradient_of_X_Y_component#cTx#y"/>
        <scalar name="0" description="Tangential_gradient_of_X_Y_component#cTx#z"/>
      </tensor>
      <tensor name="root.comp1.[cTxt,0,0]" description="Tangential_gradient_of_X#c@,_first_time_derivative" plot="true" summation="false" basename="root.comp1.gradTct" size="3,1" symmetric="false" axisymmetric="false" unit="1/(m*s)" edims="0">
        <scalar name="root.comp1.cTxt" description="Tangential_gradient_of_X_Y_component#c#x@,_first_time_derivative"/>
        <scalar name="0" description="Tangential_gradient_of_X_Y_component#c#y@,_first_time_derivative"/>
        <scalar name="0" description="Tangential_gradient_of_X_Y_component#c#z@,_first_time_derivative"/>
      </tensor>
      <tensor name="root.comp1.[cTxtt,0,0]" description="Tangential_gradient_of_X#c@,_second_time_derivative" plot="true" summation="false" basename="root.comp1.gradTctt" size="3,1" symmetric="false" axisymmetric="false" unit="1/(m*s^2)" edims="0">
        <scalar name="root.comp1.cTxtt" description="Tangential_gradient_of_X_Y_component#c#x@,_second_time_derivative"/>
        <scalar name="0" description="Tangential_gradient_of_X_Y_component#c#y@,_second_time_derivative"/>
        <scalar name="0" description="Tangential_gradient_of_X_Y_component#c#z@,_second_time_derivative"/>
      </tensor>
      <tensor name="root.comp1.[cx,0,0]" description="Gradient_of_X#c" plot="true" summation="false" basename="root.comp1.gradc" size="3,1" symmetric="false" axisymmetric="false" unit="1/m" edims="1">
        <scalar name="root.comp1.cx" description="Gradient_of_X_Y_component#c#x"/>
        <scalar name="0" description="Gradient_of_X_Y_component#c#y"/>
        <scalar name="0" description="Gradient_of_X_Y_component#c#z"/>
      </tensor>
      <tensor name="root.comp1.[cxx,0,0]" description="Gradient_of_X#cx" plot="false" summation="false" basename="root.comp1.gradcx" size="3,1" symmetric="false" axisymmetric="false" unit="1/m^2" edims="1">
        <scalar name="root.comp1.cxx" description="Gradient_of_X_Y_component#cx#x"/>
        <scalar name="0" description="Gradient_of_X_Y_component#cx#y"/>
        <scalar name="0" description="Gradient_of_X_Y_component#cx#z"/>
      </tensor>
      <tensor name="root.comp1.[cxt,0,0]" description="Gradient_of_X#c@,_first_time_derivative" plot="true" summation="false" basename="root.comp1.gradct" size="3,1" symmetric="false" axisymmetric="false" unit="1/(m*s)" edims="1">
        <scalar name="root.comp1.cxt" description="Gradient_of_X_Y_component#c#x@,_first_time_derivative"/>
        <scalar name="0" description="Gradient_of_X_Y_component#c#y@,_first_time_derivative"/>
        <scalar name="0" description="Gradient_of_X_Y_component#c#z@,_first_time_derivative"/>
      </tensor>
      <tensor name="root.comp1.[cxtt,0,0]" description="Gradient_of_X#c@,_second_time_derivative" plot="true" summation="false" basename="root.comp1.gradctt" size="3,1" symmetric="false" axisymmetric="false" unit="1/(m*s^2)" edims="1">
        <scalar name="root.comp1.cxtt" description="Gradient_of_X_Y_component#c#x@,_second_time_derivative"/>
        <scalar name="0" description="Gradient_of_X_Y_component#c#y@,_second_time_derivative"/>
        <scalar name="0" description="Gradient_of_X_Y_component#c#z@,_second_time_derivative"/>
      </tensor>
      <tensor name="root.comp1.g.[nx,ny,nz]" description="Normal_vector_xyz#(x,y,z)" plot="true" summation="false" basename="root.comp1.g.n" size="3,1" symmetric="false" axisymmetric="false" edims="0">
        <scalar name="root.comp1.g.nx" description="Normal_vector@,_x_component#x"/>
        <scalar name="root.comp1.g.ny" description="Normal_vector@,_x_component#y"/>
        <scalar name="root.comp1.g.nz" description="Normal_vector@,_x_component#z"/>
      </tensor>
      <tensor name="root.comp1.g.[nxmesh,nymesh,nzmesh]" description="Normal_vector_(mesh)" plot="false" summation="false" basename="root.comp1.g.nmesh" size="3,1" symmetric="false" axisymmetric="false" edims="0">
        <scalar name="root.comp1.g.nxmesh" description="Normal_vector_(mesh)@,_x_component#x"/>
        <scalar name="root.comp1.g.nymesh" description="Normal_vector_(mesh)@,_x_component#y"/>
        <scalar name="root.comp1.g.nzmesh" description="Normal_vector_(mesh)@,_x_component#z"/>
      </tensor>
    </group>
    <group name="Materials" description="Materials">
      <scalar name="root.material.boundary" description="Material_settings" plot="true" summation="false" edims="0"/>
      <scalar name="root.material.domain" description="Material_settings" plot="true" summation="false" edims="1"/>
      <scalar name="root.material.entity" description="Material_settings" plot="false" summation="false" edims="0,1"/>
    </group>
    <field name="root.comp1.c"/>
    <function name="root.comp1.atonly" type="built_in_scoped" scope="root.comp1." allowednargs="1" plotgroup="ScopedEvaluation"/>
    <function name="root.comp1.noxd" type="built_in_scoped" scope="root.comp1." allowednargs="1" plotgroup="ScopedEvaluation"/>
    <function name="root.comp1.at0_spatial" type="built_in_scoped" scope="root.comp1." allowednargs="2" descriptions="1,'Evaluate_on_the_boundary_at_the_given_coordinates_in_X#Geometry 1'" argnames="2,'x','expr'" plotgroup="ScopedEvaluation" edim="0"/>
    <function name="root.comp1.at1_spatial" type="built_in_scoped" scope="root.comp1." allowednargs="2" descriptions="1,'Evaluate_in_the_domain_at_the_given_coordinates_in_X#Geometry 1'" argnames="2,'x','expr'" plotgroup="ScopedEvaluation" edim="1"/>
    <function name="root.comp1.atent0" type="built_in_scoped" scope="root.comp1." allowednargs="2" descriptions="1,'Evaluate_on_the_boundary_with_number_entity_in_X#Geometry 1'" argnames="2,'entity','expr'" plotgroup="ScopedEvaluation" edim="0"/>
    <function name="root.comp1.atent1" type="built_in_scoped" scope="root.comp1." allowednargs="2" descriptions="1,'Evaluate_in_the_domain_with_number_entity_in_X#Geometry 1'" argnames="2,'entity','expr'" plotgroup="ScopedEvaluation" edim="1"/>
    <function name="root.comp1.atxd0_spatial" type="built_in_scoped" scope="root.comp1." allowednargs="2" plotgroup="ScopedEvaluation" edim="0"/>
    <function name="root.comp1.atxd1_spatial" type="built_in_scoped" scope="root.comp1." allowednargs="2" plotgroup="ScopedEvaluation" edim="1"/>
    <function name="root.comp1.at0" type="built_in_scoped" scope="root.comp1." allowednargs="2" descriptions="1,'Evaluate_on_the_boundary_at_the_given_coordinates_in_X#Geometry 1'" argnames="2,'x','expr'" plotgroup="ScopedEvaluation" edim="0"/>
    <function name="root.comp1.at1" type="built_in_scoped" scope="root.comp1." allowednargs="2" descriptions="1,'Evaluate_in_the_domain_at_the_given_coordinates_in_X#Geometry 1'" argnames="2,'x','expr'" plotgroup="ScopedEvaluation" edim="1"/>
    <function name="root.comp1.atxd0" type="built_in_scoped" scope="root.comp1." allowednargs="2" plotgroup="ScopedEvaluation" edim="0"/>
    <function name="root.comp1.atxd1" type="built_in_scoped" scope="root.comp1." allowednargs="2" plotgroup="ScopedEvaluation" edim="1"/>
    <function name="root.comp1.at0_mesh" type="built_in_scoped" scope="root.comp1." allowednargs="2" descriptions="1,'Evaluate_on_the_boundary_at_the_given_coordinates_in_X#Geometry 1'" argnames="2,'x','expr'" plotgroup="ScopedEvaluation" edim="0"/>
    <function name="root.comp1.at1_mesh" type="built_in_scoped" scope="root.comp1." allowednargs="2" descriptions="1,'Evaluate_in_the_domain_at_the_given_coordinates_in_X#Geometry 1'" argnames="2,'x','expr'" plotgroup="ScopedEvaluation" edim="1"/>
    <function name="root.comp1.atxd0_mesh" type="built_in_scoped" scope="root.comp1." allowednargs="2" plotgroup="ScopedEvaluation" edim="0"/>
    <function name="root.comp1.atxd1_mesh" type="built_in_scoped" scope="root.comp1." allowednargs="2" plotgroup="ScopedEvaluation" edim="1"/>
    <function name="root.comp1.at0_geometry" type="built_in_scoped" scope="root.comp1." allowednargs="2" descriptions="1,'Evaluate_on_the_boundary_at_the_given_coordinates_in_X#Geometry 1'" argnames="2,'x','expr'" plotgroup="ScopedEvaluation" edim="0"/>
    <function name="root.comp1.at1_geometry" type="built_in_scoped" scope="root.comp1." allowednargs="2" descriptions="1,'Evaluate_in_the_domain_at_the_given_coordinates_in_X#Geometry 1'" argnames="2,'x','expr'" plotgroup="ScopedEvaluation" edim="1"/>
    <function name="root.comp1.atxd0_geometry" type="built_in_scoped" scope="root.comp1." allowednargs="2" plotgroup="ScopedEvaluation" edim="0"/>
    <function name="root.comp1.atxd1_geometry" type="built_in_scoped" scope="root.comp1." allowednargs="2" plotgroup="ScopedEvaluation" edim="1"/>
    <function name="root.test"/>
    <function name="root.var"/>
    <function name="root.mean"/>
    <function name="root.side"/>
    <function name="root.up"/>
    <function name="root.down"/>
    <function name="root.int" type="func" allowednargs="1" descriptions="1,'#Rectangle 1'" argnames="1,'x'" argunits="" unit="" plotgroup="Functions"/>
  </vardata>
</savepoint>
