# Supplementary material for: Stabilizing gold nanoparticles for use in X-ray computed tomography imaging of soil systems
Source: R Soc Open Sci. 2019 Oct 16;6(10):190769. doi: 10.1098/rsos.190769 (PMC6837195; doi:10.1098/rsos.190769)
Supplement: Buffer power for callum [file rsos190769supp13.mph › fileids.xml]

<?xml version="1.0" encoding="UTF-8"?>
<FileIDs>
  <SavePoint tag="savepoint1" fileid="43fea1a1f2eb708d"/>
  <BinaryResource file="geometry2.mphbin" fileid="392fb5d359ad0fb2"/>
  <BinaryResource file="xmesh1.mphbin" fileid="d6a97751386a317c"/>
  <BinaryResource file="solution1.mphbin" fileid="c22167e1f0494035"/>
  <BinaryResource file="solutionblock1.mphbin" fileid="8823934838edd81"/>
  <BinaryResource file="solutionstatic1.mphbin" fileid="a2c55527e22b31bb"/>
  <BinaryResource file="geometry1.mphbin" fileid="8ed77300219cb532"/>
  <BinaryResource file="mesh1.mphbin" fileid="fa251b0f8c15d037"/>
  <BinaryResource file="geommanager1.mphbin" fileid="df26822833a03aa8"/>
</FileIDs>
