# Supplementary material for: Stabilizing gold nanoparticles for use in X-ray computed tomography imaging of soil systems
Source: R Soc Open Sci. 2019 Oct 16;6(10):190769. doi: 10.1098/rsos.190769 (PMC6837195; doi:10.1098/rsos.190769)
Supplement: Buffer power for callum [file rsos190769supp13.mph › guimodel.xml]

<?xml version="1.0" encoding="UTF-8"?>
<GuiModel dimension="1" viewDimension="1" guiView="POST" currentPlotGroupFeature="pg1" currentStudyFeature="std1" currentNode="/result/export/plot1" groupGlobalDefinitions="false">
  <openWindows>
    <string>MAINWINDOW</string>
  </openWindows>
</GuiModel>
