# Supplementary material for: Stabilizing gold nanoparticles for use in X-ray computed tomography imaging of soil systems
Source: R Soc Open Sci. 2019 Oct 16;6(10):190769. doi: 10.1098/rsos.190769 (PMC6837195; doi:10.1098/rsos.190769)
Supplement: BufferPowerModelPlotter [file rsos190769supp15.m]

plot(BufferPowerData(1:301,1)*100,BufferPowerData(1:301,2),BufferPowerData(302:602,1)*100,BufferPowerData(302:602,2))

xlabel('Distance down column (cm)')
ylabel('Relative concentration of AuNPs')

axis([0 4 0 1.1])

legend ('0 hours','24 hours')
