# Supplementary material for: Stabilizing gold nanoparticles for use in X-ray computed tomography imaging of soil systems
Source: R Soc Open Sci. 2019 Oct 16;6(10):190769. doi: 10.1098/rsos.190769 (PMC6837195; doi:10.1098/rsos.190769)
Supplement: README Buffer Power Modelling Dataset [file rsos190769supp16.txt]

READ ME File For 'Stabilising Gold Nanoparticles for use in X-ray Computed Tomography Imaging of Soil Systems'

Dataset DOI: 10.5258/SOTON/D0882 (DOI not yet live. DOI will go live upon acceptance and publication of the paper)

ReadMe Author: Callum Scotson, University of Southampton

This dataset supports the publication:
AUTHORS Callum P. Scotson, Maria Munoz-Hernando, Simon J. Duncan, Siul A. Ruiz, Samuel D. Keyes, Arjen van Veelen, Iain E. Dunlop, Tiina Roose
TITLE Stabilising Gold Nanoparticles for use in X-ray Computed Tomography Imaging of Soil Systems
JOURNAL Royal Society Open Science

This folder contains:
- Experimental data and code including buffer power model and results.
	- The files 'BufferPowerData.mat' and 'BufferPowerModelPlotter.m' contains the data and plotting script required for presenting the buffer power estimation model
	results (presented in supplementary figure S4).

	- The Comsol model required for the buffer power estimation model (presented in supplementary figure S4) is given in the .mph file 'Buffer_power_for_callum.mph'
	
Date of data collection: Jan-17 to Jan-19

Information about geographic location of data collection: University of Southampton, U.K.
