# Supplementary material for: Stabilizing gold nanoparticles for use in X-ray computed tomography imaging of soil systems
Source: R Soc Open Sci. 2019 Oct 16;6(10):190769. doi: 10.1098/rsos.190769 (PMC6837195; doi:10.1098/rsos.190769)
Supplement: Au fit [file rsos190769supp19.m]

function [x,fval] = Au_fit(D0,U)
format long
           
if nargin<2
   U = 0.89e-6; % m/ s;
                if nargin<1
                     D0 = .5e-6; % Fertilizer application time 1
                 end
end

x0 = [D0]; % initial params

objective_f = @(x)cost_maker(x(1));


A=[];
b=[];
lb=[1e-10]; %lower bound [0, 56] days
ub = [1e-6]; %upper bound [42, 70] days
options = optimoptions('fmincon','Display','iter','MaxFunctionEvaluations',500);

 [x,fval] = fmincon(objective_f,x0,A,b,A,b,lb,ub,[],options);


end
