# Supplementary material for: Stabilizing gold nanoparticles for use in X-ray computed tomography imaging of soil systems
Source: R Soc Open Sci. 2019 Oct 16;6(10):190769. doi: 10.1098/rsos.190769 (PMC6837195; doi:10.1098/rsos.190769)
Supplement: compute flux [file rsos190769supp22.m]

% Compute flux
Q_muLpmin = 1; % uL/min
Q = Q_muLpmin*(1/60)*(1/1e6)*(1/1000); % m^3/s
r = 4.88e-3/2; % m
Ac = pi*r^2; % m^2
U = Q/Ac; % m/s
