# Supplementary material for: Stabilizing gold nanoparticles for use in X-ray computed tomography imaging of soil systems
Source: R Soc Open Sci. 2019 Oct 16;6(10):190769. doi: 10.1098/rsos.190769 (PMC6837195; doi:10.1098/rsos.190769)
Supplement: Copy of Liquid Phase Area Values Flow Columns Jan 19 Ratio [file rsos190769supp25.xlsx]

## Sheet: Sheet1
T1	Liquid Phase Area (mm2)	Decimal Ratio of Liquid Phase to Internal Diameter			T2	Liquid Phase Area (mm2)	Decimal Ratio of Liquid Phase to Internal Diameter			T3	Liquid Phase Area (mm2)	Decimal Ratio of Liquid Phase to Internal Diameter
1	7.055	0.393036			1	7.631	0.425125			1	6.645	0.370195
2	7.025	0.391365			2	7.63	0.42507			2	6.666	0.371365
3	6.999	0.389916			3	7.625	0.424791			3	6.683	0.372312
4	6.962	0.387855			4	7.63	0.42507			4	6.696	0.373036
5	6.936	0.386407			5	7.624	0.424735			5	6.71	0.373816
6	6.913	0.385125			6	7.643	0.425794			6	6.71	0.373816
7	6.923	0.385682			7	7.661	0.426797			7	6.718	0.374262
8	6.939	0.386574			8	7.675	0.427577			8	6.735	0.375209
9	6.947	0.387019			9	7.679	0.427799			9	6.765	0.37688
10	6.97	0.388301			10	7.693	0.428579			10	6.799	0.378774
11	6.981	0.388914			11	7.721	0.430139			11	6.847	0.381448
12	6.979	0.388802			12	7.749	0.431699			12	6.889	0.383788
13	6.977	0.388691			13	7.762	0.432423			13	6.932	0.386184
14	7.006	0.390306			14	7.769	0.432813			14	7.003	0.390139
15	7.037	0.392033			15	7.771	0.432925			15	7.088	0.394875
16	7.078	0.394318			16	7.764	0.432535			16	7.143	0.397939
17	7.11	0.3961			17	7.742	0.431309			17	7.188	0.400446
18	7.156	0.398663			18	7.714	0.429749			18	7.217	0.402061
19	7.19	0.400557			19	7.692	0.428524			19	7.211	0.401727
20	7.211	0.401727			20	7.686	0.428189			20	7.2	0.401114
21	7.222	0.40234			21	7.684	0.428078			21	7.177	0.399833
22	7.222	0.40234			22	7.674	0.427521			22	7.147	0.398162
23	7.214	0.401894			23	7.644	0.42585			23	7.118	0.396546
24	7.201	0.40117			24	7.587	0.422674			24	7.085	0.394708
25	7.181	0.400056			25	7.521	0.418997			25	7.047	0.392591
26	7.15	0.398329			26	7.446	0.414819			26	6.998	0.389861
27	7.114	0.396323			27	7.386	0.411476			27	6.958	0.387632
28	7.09	0.394986			28	7.343	0.409081			28	6.939	0.386574
29	7.079	0.394373			29	7.296	0.406462			29	6.917	0.385348
30	7.061	0.39337			30	7.246	0.403677			30	6.901	0.384457
31	7.047	0.392591			31	7.204	0.401337			31	6.896	0.384178
32	7.01	0.390529			32	7.159	0.39883			32	6.9	0.384401
33	6.972	0.388412			33	7.135	0.397493			33	6.911	0.385014
34	6.932	0.386184			34	7.118	0.396546			34	6.935	0.386351
35	6.893	0.384011			35	7.077	0.394262			35	6.97	0.388301
36	6.87	0.38273			36	7.055	0.393036			36	7.001	0.390028
37	6.853	0.381783			37	7.064	0.393538			37	7.019	0.391031
38	6.841	0.381114			38	7.047	0.392591			38	7.05	0.392758
39	6.808	0.379276			39	7.021	0.391142			39	7.071	0.393928
40	6.786	0.37805			40	6.983	0.389025			40	7.094	0.395209
41	6.778	0.377604			41	6.954	0.387409			41	7.112	0.396212
42	6.793	0.37844			42	6.92	0.385515			42	7.136	0.397549
43	6.813	0.379554			43	6.894	0.384067			43	7.145	0.39805
44	6.832	0.380613			44	6.886	0.383621			44	7.16	0.398886
45	6.838	0.380947			45	6.881	0.383343			45	7.182	0.400111
46	6.842	0.38117			46	6.864	0.382396			46	7.202	0.401226
47	6.846	0.381393			47	6.862	0.382284			47	7.218	0.402117
48	6.84	0.381058			48	6.862	0.382284			48	7.241	0.403398
49	6.841	0.381114			49	6.844	0.381281			49	7.262	0.404568
50	6.842	0.38117			50	6.836	0.380836			50	7.297	0.406518
51	6.837	0.380891			51	6.841	0.381114			51	7.333	0.408524
52	6.826	0.380279			52	6.858	0.382061			52	7.347	0.409304
53	6.79	0.378273			53	6.883	0.383454			53	7.369	0.410529
54	6.775	0.377437			54	6.922	0.385627			54	7.363	0.410195
55	6.738	0.375376			55	6.956	0.387521			55	7.329	0.408301
56	6.723	0.37454			56	6.985	0.389136			56	7.297	0.406518
57	6.696	0.373036			57	7.015	0.390808			57	7.258	0.404345
58	6.69	0.372702			58	7.045	0.392479			58	7.249	0.403844
59	6.683	0.372312			59	7.054	0.392981			59	7.24	0.403343
60	6.684	0.372368			60	7.07	0.393872			60	7.208	0.40156
61	6.688	0.372591			61	7.114	0.396323			61	7.181	0.400056
62	6.686	0.372479			62	7.141	0.397827			62	7.126	0.396992
63	6.676	0.371922			63	7.165	0.399164			63	7.07	0.393872
64	6.689	0.372646			64	7.168	0.399331			64	7.022	0.391198
65	6.685	0.372423			65	7.157	0.398719			65	6.953	0.387354
66	6.664	0.371253			66	7.135	0.397493			66	6.879	0.383231
67	6.658	0.370919			67	7.102	0.395655			67	6.756	0.376379
68	6.647	0.370306			68	7.066	0.393649			68	6.654	0.370696
69	6.635	0.369638			69	7.027	0.391476			69	6.61	0.368245
70	6.629	0.369304			70	6.977	0.388691			70	6.569	0.365961
71	6.645	0.370195			71	6.943	0.386797			71	6.527	0.363621
72	6.664	0.371253			72	6.896	0.384178			72	6.501	0.362173
73	6.668	0.371476			73	6.85	0.381616			73	6.504	0.36234
74	6.67	0.371588			74	6.797	0.378663			74	6.492	0.361671
75	6.693	0.372869			75	6.745	0.375766			75	6.48	0.361003
76	6.699	0.373203			76	6.702	0.37337			76	6.47	0.360446
77	6.704	0.373482			77	6.658	0.370919			77	6.463	0.360056
78	6.706	0.373593			78	6.619	0.368747			78	6.458	0.359777
79	6.712	0.373928			79	6.584	0.366797			79	6.454	0.359554
80	6.707	0.373649			80	6.559	0.365404			80	6.444	0.358997
81	6.72	0.374373			81	6.531	0.363844			81	6.429	0.358162
82	6.727	0.374763			82	6.501	0.362173			82	6.424	0.357883
83	6.75	0.376045			83	6.47	0.360446			83	6.394	0.356212
84	6.762	0.376713			84	6.467	0.360279			84	6.408	0.356992
85	6.756	0.376379			85	6.485	0.361281			85	6.388	0.355877
86	6.749	0.375989			86	6.52	0.363231			86	6.351	0.353816
87	6.73	0.37493			87	6.554	0.365125			87	6.33	0.352646
88	6.73	0.37493			88	6.569	0.365961			88	6.315	0.351811
89	6.749	0.375989			89	6.582	0.366685			89	6.301	0.351031
90	6.761	0.376657			90	6.589	0.367075			90	6.292	0.350529
91	6.795	0.378552			91	6.595	0.367409			91	6.279	0.349805
92	6.837	0.380891			92	6.594	0.367354			92	6.257	0.348579
93	6.856	0.38195			93	6.609	0.368189			93	6.212	0.346072
94	6.884	0.38351			94	6.621	0.368858			94	6.172	0.343844
95	6.9	0.384401			95	6.634	0.369582			95	6.127	0.341337
96	6.924	0.385738			96	6.641	0.369972			96	6.071	0.338217
97	6.936	0.386407			97	6.659	0.370975			97	6.027	0.335766
98	6.953	0.387354			98	6.667	0.371421			98	6.002	0.334373
99	6.976	0.388635			99	6.658	0.370919			99	5.982	0.333259
100	7.002	0.390084			100	6.648	0.370362			100	5.961	0.332089
101	7.021	0.391142			101	6.632	0.369471			101	5.953	0.331643
102	7.053	0.392925			102	6.624	0.369025			102	5.957	0.331866
103	7.062	0.393426			103	6.63	0.369359			103	5.975	0.332869
104	7.087	0.394819			104	6.645	0.370195			104	6.001	0.334318
105	7.122	0.396769			105	6.677	0.371978			105	6.043	0.336657
106	7.164	0.399109			106	6.713	0.373983			106	6.07	0.338162
107	7.216	0.402006			107	6.774	0.377382			107	6.081	0.338774
108	7.26	0.404457			108	6.832	0.380613			108	6.066	0.337939
109	7.313	0.407409			109	6.876	0.383064			109	6.041	0.336546
110	7.357	0.409861			110	6.902	0.384513			110	5.997	0.334095
111	7.384	0.411365			111	6.926	0.38585			111	5.947	0.331309
112	7.418	0.413259			112	6.921	0.385571			112	5.889	0.328078
113	7.442	0.414596			113	6.916	0.385292			113	5.818	0.324123
114	7.424	0.413593			114	6.925	0.385794			114	5.755	0.320613
115	7.413	0.412981			115	6.938	0.386518			115	5.688	0.31688
116	7.397	0.412089			116	6.958	0.387632			116	5.62	0.313092
117	7.38	0.411142			117	6.986	0.389192			117	5.559	0.309694
118	7.386	0.411476			118	7.013	0.390696			118	5.507	0.306797
119	7.387	0.411532			119	7.05	0.392758			119	5.478	0.305181
120	7.39	0.411699			120	7.08	0.394429			120	5.455	0.3039
121	7.404	0.412479			121	7.113	0.396267			121	5.448	0.30351
122	7.418	0.413259			122	7.149	0.398273			122	5.461	0.304234
123	7.424	0.413593			123	7.19	0.400557			123	5.47	0.304735
124	7.433	0.414095			124	7.25	0.4039			124	5.461	0.304234
125	7.425	0.413649			125	7.296	0.406462			125	5.466	0.304513
126	7.399	0.412201			126	7.337	0.408747			126	5.473	0.304903
127	7.376	0.410919			127	7.375	0.410864			127	5.494	0.306072
128	7.383	0.411309			128	7.413	0.412981			128	5.498	0.306295
129	7.404	0.412479			129	7.464	0.415822			129	5.515	0.307242
130	7.434	0.41415			130	7.512	0.418496			130	5.541	0.308691
131	7.462	0.41571			131	7.536	0.419833			131	5.562	0.309861
132	7.484	0.416936			132	7.574	0.42195			132	5.58	0.310864
133	7.494	0.417493			133	7.594	0.423064			133	5.623	0.313259
134	7.508	0.418273			134	7.591	0.422897			134	5.666	0.315655
135	7.515	0.418663			135	7.564	0.421393			135	5.691	0.317047
136	7.529	0.419443			136	7.552	0.420724			136	5.726	0.318997
137	7.535	0.419777			137	7.546	0.42039			137	5.741	0.319833
138	7.545	0.420334			138	7.534	0.419721			138	5.742	0.319889
139	7.542	0.420167			139	7.515	0.418663			139	5.737	0.31961
140	7.562	0.421281			140	7.478	0.416602			140	5.737	0.31961
141	7.59	0.422841			141	7.445	0.414763			141	5.733	0.319387
142	7.6	0.423398			142	7.413	0.412981			142	5.737	0.31961
143	7.602	0.42351			143	7.398	0.412145			143	5.75	0.320334
144	7.596	0.423175			144	7.375	0.410864			144	5.762	0.321003
145	7.581	0.42234			145	7.367	0.410418			145	5.768	0.321337
146	7.543	0.420223			146	7.343	0.409081			146	5.776	0.321783
147	7.523	0.419109			147	7.293	0.406295			147	5.8	0.32312
148	7.488	0.417159			148	7.237	0.403175			148	5.841	0.325404
149	7.45	0.415042			149	7.201	0.40117			149	5.886	0.327911
150	7.425	0.413649			150	7.179	0.399944			150	5.946	0.331253
151	7.423	0.413538			151	7.163	0.399053			151	6.02	0.335376
152	7.422	0.413482			152	7.16	0.398886			152	6.073	0.338329
153	7.414	0.413036			153	7.163	0.399053			153	6.131	0.34156
154	7.393	0.411866			154	7.174	0.399666			154	6.193	0.345014
155	7.357	0.409861			155	7.159	0.39883			155	6.227	0.346908
156	7.335	0.408635			156	7.148	0.398217			156	6.275	0.349582
157	7.33	0.408357			157	7.112	0.396212			157	6.296	0.350752
158	7.315	0.407521			158	7.107	0.395933			158	6.331	0.352702
159	7.299	0.40663			159	7.086	0.394763			159	6.384	0.355655
160	7.279	0.405515			160	7.063	0.393482			160	6.439	0.358719
161	7.258	0.404345			161	7.044	0.392423			161	6.499	0.362061
162	7.249	0.403844			162	7.039	0.392145			162	6.556	0.365237
163	7.248	0.403788			163	7.033	0.391811			163	6.62	0.368802
164	7.246	0.403677			164	7.036	0.391978			164	6.69	0.372702
165	7.253	0.404067			165	7.042	0.392312			165	6.724	0.374596
166	7.244	0.403565			166	7.068	0.39376			166	6.753	0.376212
167	7.232	0.402897			167	7.097	0.395376			167	6.764	0.376825
168	7.217	0.402061			168	7.11	0.3961			168	6.764	0.376825
169	7.195	0.400836			169	7.123	0.396825			169	6.784	0.377939
170	7.191	0.400613			170	7.132	0.397326			170	6.809	0.379331
171	7.192	0.400669			171	7.126	0.396992			171	6.823	0.380111
172	7.2	0.401114			172	7.131	0.39727			172	6.846	0.381393
173	7.209	0.401616			173	7.143	0.397939			173	6.86	0.382173
174	7.23	0.402786			174	7.173	0.39961			174	6.873	0.382897
175	7.244	0.403565			175	7.192	0.400669			175	6.865	0.382451
176	7.27	0.405014			176	7.192	0.400669			176	6.861	0.382228
177	7.277	0.405404			177	7.193	0.400724			177	6.851	0.381671
178	7.285	0.40585			178	7.195	0.400836			178	6.857	0.382006
179	7.283	0.405738			179	7.195	0.400836			179	6.862	0.382284
180	7.28	0.405571			180	7.195	0.400836			180	6.867	0.382563
181	7.286	0.405905			181	7.203	0.401281			181	6.863	0.38234
182	7.278	0.40546			182	7.188	0.400446			182	6.859	0.382117
183	7.275	0.405292			183	7.177	0.399833			183	6.858	0.382061
184	7.287	0.405961			184	7.178	0.399889			184	6.87	0.38273
185	7.282	0.405682			185	7.194	0.40078			185	6.857	0.382006
186	7.272	0.405125			186	7.217	0.402061			186	6.867	0.382563
187	7.262	0.404568			187	7.241	0.403398			187	6.852	0.381727
188	7.23	0.402786			188	7.254	0.404123			188	6.838	0.380947
189	7.201	0.40117			189	7.264	0.40468			189	6.794	0.378496
190	7.187	0.40039			190	7.264	0.40468			190	6.74	0.375487
191	7.178	0.399889			191	7.261	0.404513			191	6.682	0.372256
192	7.17	0.399443			192	7.253	0.404067			192	6.63	0.369359
193	7.159	0.39883			193	7.248	0.403788			193	6.586	0.366908
194	7.156	0.398663			194	7.249	0.403844			194	6.57	0.366017
195	7.159	0.39883			195	7.25	0.4039			195	6.563	0.365627
196	7.164	0.399109			196	7.278	0.40546			196	6.549	0.364847
197	7.171	0.399499			197	7.31	0.407242			197	6.558	0.365348
198	7.16	0.398886			198	7.33	0.408357			198	6.559	0.365404
199	7.181	0.400056			199	7.332	0.408468			199	6.554	0.365125
200	7.185	0.400279			200	7.33	0.408357			200	6.576	0.366351
201	7.164	0.399109			201	7.321	0.407855			201	6.604	0.367911
202	7.167	0.399276			202	7.316	0.407577			202	6.629	0.369304
203	7.178	0.399889			203	7.309	0.407187			203	6.621	0.368858
204	7.17	0.399443			204	7.287	0.405961			204	6.597	0.367521
205	7.141	0.397827			205	7.261	0.404513			205	6.587	0.366964
206	7.134	0.397437			206	7.219	0.402173			206	6.571	0.366072
207	7.132	0.397326			207	7.165	0.399164			207	6.558	0.365348
208	7.108	0.395989			208	7.104	0.395766			208	6.547	0.364735
209	7.088	0.394875			209	7.039	0.392145			209	6.549	0.364847
210	7.052	0.392869			210	6.977	0.388691			210	6.54	0.364345
211	7.018	0.390975			211	6.921	0.385571			211	6.524	0.363454
212	6.989	0.389359			212	6.864	0.382396			212	6.515	0.362953
213	6.941	0.386685			213	6.829	0.380446			213	6.494	0.361783
214	6.903	0.384568			214	6.807	0.37922			214	6.488	0.361448
215	6.862	0.382284			215	6.795	0.378552			215	6.501	0.362173
216	6.808	0.379276			216	6.778	0.377604			216	6.513	0.362841
217	6.776	0.377493			217	6.762	0.376713			217	6.537	0.364178
218	6.746	0.375822			218	6.744	0.37571			218	6.564	0.365682
219	6.722	0.374485			219	6.743	0.375655			219	6.578	0.366462
220	6.699	0.373203			220	6.74	0.375487			220	6.579	0.366518
221	6.683	0.372312			221	6.763	0.376769			221	6.575	0.366295
222	6.682	0.372256			222	6.762	0.376713			222	6.566	0.365794
223	6.671	0.371643			223	6.763	0.376769			223	6.589	0.367075
224	6.665	0.371309			224	6.767	0.376992			224	6.611	0.368301
225	6.66	0.371031			225	6.766	0.376936			225	6.654	0.370696
226	6.653	0.370641			226	6.771	0.377214			226	6.696	0.373036
227	6.62	0.368802			227	6.767	0.376992			227	6.724	0.374596
228	6.601	0.367744			228	6.766	0.376936			228	6.736	0.375265
229	6.591	0.367187			229	6.767	0.376992			229	6.745	0.375766
230	6.594	0.367354			230	6.779	0.37766			230	6.745	0.375766
231	6.608	0.368134			231	6.783	0.377883			231	6.742	0.375599
232	6.615	0.368524			232	6.791	0.378329			232	6.761	0.376657
233	6.613	0.368412			233	6.788	0.378162			233	6.775	0.377437
234	6.617	0.368635			234	6.79	0.378273			234	6.784	0.377939
235	6.63	0.369359			235	6.789	0.378217			235	6.789	0.378217
236	6.659	0.370975			236	6.789	0.378217			236	6.8	0.37883
237	6.671	0.371643			237	6.794	0.378496			237	6.781	0.377772
238	6.688	0.372591			238	6.796	0.378607			238	6.783	0.377883
239	6.709	0.37376			239	6.796	0.378607			239	6.762	0.376713
240	6.74	0.375487			240	6.816	0.379721			240	6.772	0.37727
241	6.78	0.377716			241	6.846	0.381393			241	6.776	0.377493
242	6.815	0.379666			242	6.881	0.383343			242	6.782	0.377827
243	6.844	0.381281			243	6.939	0.386574			243	6.78	0.377716
244	6.876	0.383064			244	6.975	0.388579			244	6.766	0.376936
245	6.907	0.384791			245	7.027	0.391476			245	6.749	0.375989
246	6.935	0.386351			246	7.079	0.394373			246	6.73	0.37493
247	6.959	0.387688			247	7.132	0.397326			247	6.707	0.373649
248	6.964	0.387967			248	7.174	0.399666			248	6.684	0.372368
249	6.968	0.388189			249	7.217	0.402061			249	6.684	0.372368
250	6.959	0.387688			250	7.255	0.404178			250	6.668	0.371476
251	6.945	0.386908			251	7.301	0.406741			251	6.658	0.370919
252	6.912	0.38507			252	7.345	0.409192			252	6.667	0.371421
253	6.903	0.384568			253	7.37	0.410585			253	6.67	0.371588
254	6.917	0.385348			254	7.397	0.412089			254	6.669	0.371532
255	6.933	0.38624			255	7.429	0.413872			255	6.659	0.370975
256	6.955	0.387465			256	7.459	0.415543			256	6.633	0.369526
257	6.986	0.389192			257	7.498	0.417716			257	6.619	0.368747
258	7.004	0.390195			258	7.551	0.420669			258	6.634	0.369582
259	7.015	0.390808			259	7.608	0.423844			259	6.646	0.370251
260	7.016	0.390864			260	7.679	0.427799			260	6.647	0.370306
261	7.036	0.391978			261	7.74	0.431198			261	6.643	0.370084
262	7.062	0.393426			262	7.793	0.43415			262	6.653	0.370641
263	7.093	0.395153			263	7.839	0.436713			263	6.675	0.371866
264	7.134	0.397437			264	7.898	0.44			264	6.708	0.373705
265	7.165	0.399164			265	7.956	0.443231			265	6.751	0.3761
266	7.21	0.401671			266	8.039	0.447855			266	6.795	0.378552
267	7.27	0.405014			267	8.109	0.451755			267	6.835	0.38078
268	7.321	0.407855			268	8.178	0.455599			268	6.862	0.382284
269	7.395	0.411978			269	8.25	0.45961			269	6.898	0.38429
270	7.451	0.415097			270	8.317	0.463343			270	6.946	0.386964
271	7.495	0.417549			271	8.339	0.464568			271	6.987	0.389248
272	7.534	0.419721			272	8.329	0.464011			272	7.033	0.391811
273	7.542	0.420167			273	8.297	0.462228			273	7.072	0.393983
274	7.524	0.419164			274	8.269	0.460669			274	7.111	0.396156
275	7.467	0.415989			275	8.264	0.46039			275	7.127	0.397047
276	7.439	0.414429			276	8.25	0.45961			276	7.142	0.397883
277	7.415	0.413092			277	8.215	0.45766			277	7.168	0.399331
278	7.402	0.412368			278	8.171	0.455209			278	7.183	0.400167
279	7.396	0.412033			279	8.13	0.452925			279	7.201	0.40117
280	7.382	0.411253			280	8.108	0.451699			280	7.214	0.401894
281	7.366	0.410362			281	8.1	0.451253			281	7.232	0.402897
282	7.33	0.408357			282	8.096	0.451031			282	7.24	0.403343
283	7.331	0.408412			283	8.105	0.451532			283	7.256	0.404234
284	7.342	0.409025			284	8.086	0.450474			284	7.283	0.405738
285	7.343	0.409081			285	8.053	0.448635			285	7.346	0.409248
286	7.352	0.409582			286	8.021	0.446852			286	7.443	0.414652
287	7.356	0.409805			287	8.018	0.446685			287	7.543	0.420223
288	7.343	0.409081			288	8.022	0.446908			288	7.617	0.424345
289	7.333	0.408524			289	8.027	0.447187			289	7.695	0.428691
290	7.328	0.408245			290	8.048	0.448357			290	7.79	0.433983
291	7.344	0.409136			291	8.069	0.449526			291	7.903	0.440279
292	7.368	0.410474			292	8.115	0.452089			292	7.991	0.445181
293	7.385	0.411421			293	8.141	0.453538			293	8.061	0.449081
294	7.405	0.412535			294	8.182	0.455822			294	8.136	0.453259
295	7.426	0.413705			295	8.224	0.458162			295	8.151	0.454095
296	7.446	0.414819			296	8.264	0.46039			296	8.101	0.451309
297	7.469	0.4161			297	8.315	0.463231			297	8.062	0.449136
298	7.49	0.41727			298	8.371	0.466351			298	8.014	0.446462
299	7.512	0.418496			299	8.435	0.469916			299	7.982	0.44468
300	7.539	0.42			300	8.486	0.472758			300	7.945	0.442618
301	7.574	0.42195			301	8.566	0.477214			301	7.88	0.438997
302	7.607	0.423788			302	8.656	0.482228			302	7.809	0.435042
303	7.655	0.426462			303	8.742	0.487019			303	7.753	0.431922
304	7.711	0.429582			304	8.826	0.491699			304	7.702	0.429081
305	7.772	0.432981			305	8.895	0.495543			305	7.691	0.428468
306	7.86	0.437883			306	8.938	0.497939			306	7.694	0.428635
307	7.931	0.441838			307	8.962	0.499276			307	7.706	0.429304
308	7.993	0.445292			308	9.006	0.501727			308	7.706	0.429304
309	8.036	0.447688			309	9.022	0.502618			309	7.691	0.428468
310	8.051	0.448524			310	9.042	0.503733			310	7.714	0.429749
311	8.088	0.450585			311	9.048	0.504067			311	7.714	0.429749
312	8.12	0.452368			312	9.071	0.505348			312	7.688	0.428301
313	8.122	0.452479			313	9.098	0.506852			313	7.633	0.425237
314	8.149	0.453983			314	9.107	0.507354			314	7.602	0.42351
315	8.166	0.45493			315	9.11	0.507521			315	7.581	0.42234
316	8.196	0.456602			316	9.107	0.507354			316	7.572	0.421838
317	8.217	0.457772			317	9.088	0.506295			317	7.578	0.422173
318	8.243	0.45922			318	9.091	0.506462			318	7.605	0.423677
319	8.267	0.460557			319	9.099	0.506908			319	7.625	0.424791
320	8.286	0.461616			320	9.108	0.507409			320	7.657	0.426574
321	8.284	0.461504			321	9.142	0.509304			321	7.71	0.429526
322	8.293	0.462006			322	9.192	0.512089			322	7.756	0.432089
323	8.283	0.461448			323	9.239	0.514708			323	7.786	0.43376
324	8.312	0.463064			324	9.281	0.517047			324	7.805	0.434819
325	8.318	0.463398			325	9.308	0.518552			325	7.84	0.436769
326	8.341	0.46468			326	9.325	0.519499			326	7.896	0.439889
327	8.374	0.466518			327	9.339	0.520279			327	7.977	0.444401
328	8.393	0.467577			328	9.317	0.519053			328	8.073	0.449749
329	8.405	0.468245			329	9.293	0.517716			329	8.167	0.454986
330	8.428	0.469526			330	9.278	0.51688			330	8.239	0.458997
331	8.427	0.469471			331	9.275	0.516713			331	8.306	0.46273
332	8.434	0.469861			332	9.29	0.517549			332	8.351	0.465237
333	8.446	0.470529			333	9.334	0.52			333	8.405	0.468245
334	8.467	0.471699			334	9.384	0.522786			334	8.451	0.470808
335	8.479	0.472368			335	9.452	0.526574			335	8.474	0.472089
336	8.509	0.474039			336	9.512	0.529916			336	8.483	0.472591
337	8.536	0.475543			337	9.558	0.532479			337	8.497	0.47337
338	8.557	0.476713			338	9.584	0.533928			338	8.529	0.475153
339	8.568	0.477326			339	9.619	0.535877			339	8.554	0.476546
340	8.578	0.477883			340	9.644	0.53727			340	8.598	0.478997
341	8.61	0.479666			341	9.675	0.538997			341	8.628	0.480669
342	8.624	0.480446			342	9.701	0.540446			342	8.651	0.48195
343	8.636	0.481114			343	9.728	0.54195			343	8.664	0.482674
344	8.659	0.482396			344	9.735	0.54234			344	8.663	0.482618
345	8.679	0.48351			345	9.733	0.542228			345	8.679	0.48351
346	8.691	0.484178			346	9.725	0.541783			346	8.69	0.484123
347	8.684	0.483788			347	9.721	0.54156			347	8.693	0.48429
348	8.653	0.482061			348	9.729	0.542006			348	8.712	0.485348
349	8.622	0.480334			349	9.737	0.542451			349	8.691	0.484178
350	8.593	0.478719			350	9.731	0.542117			350	8.691	0.484178
351	8.583	0.478162			351	9.717	0.541337			351	8.713	0.485404
352	8.577	0.477827			352	9.701	0.540446			352	8.728	0.48624
353	8.56	0.47688			353	9.666	0.538496			353	8.747	0.487298
354	8.541	0.475822			354	9.627	0.536323			354	8.761	0.488078
355	8.507	0.473928			355	9.578	0.533593			355	8.772	0.488691
356	8.462	0.471421			356	9.519	0.530306			356	8.786	0.489471
357	8.426	0.469415			357	9.425	0.52507			357	8.802	0.490362
358	8.377	0.466685			358	9.357	0.521281			358	8.837	0.492312
359	8.276	0.461058			359	9.281	0.517047			359	8.871	0.494206
360	8.176	0.455487			360	9.192	0.512089			360	8.914	0.496602
361	8.074	0.449805			361	9.086	0.506184			361	8.964	0.499387
362	7.984	0.444791			362	8.996	0.50117			362	9.008	0.501838
363	7.894	0.439777			363	8.914	0.496602			363	9.032	0.503175
364	7.776	0.433203			364	8.791	0.489749			364	9.05	0.504178
365	7.663	0.426908			365	8.673	0.483175			365	9.04	0.503621
366	7.593	0.423008			366	8.566	0.477214			366	9.047	0.504011
367	7.512	0.418496			367	8.464	0.471532			367	9.08	0.50585
368	7.43	0.413928			368	8.38	0.466852			368	9.119	0.508022
369	7.338	0.408802			369	8.307	0.462786			369	9.162	0.510418
370	7.266	0.404791			370	8.238	0.458942			370	9.192	0.512089
371	7.213	0.401838			371	8.191	0.456323			371	9.225	0.513928
372	7.174	0.399666			372	8.144	0.453705			372	9.259	0.515822
373	7.129	0.397159			373	8.101	0.451309			373	9.293	0.517716
374	7.06	0.393315			374	8.06	0.449025			374	9.311	0.518719
375	7.002	0.390084			375	8.028	0.447242			375	9.345	0.520613
376	6.959	0.387688			376	8.001	0.445738			376	9.358	0.521337
377	6.925	0.385794			377	7.99	0.445125			377	9.322	0.519331
378	6.902	0.384513			378	7.963	0.443621			378	9.278	0.51688
379	6.884	0.38351			379	7.937	0.442173			379	9.234	0.514429
380	6.861	0.382228			380	7.899	0.440056			380	9.175	0.511142
381	6.852	0.381727			381	7.872	0.438552			381	9.124	0.508301
382	6.823	0.380111			382	7.859	0.437827			382	9.044	0.503844
383	6.803	0.378997			383	7.851	0.437382			383	8.973	0.499889
384	6.772	0.37727			384	7.86	0.437883			384	8.895	0.495543
385	6.784	0.377939			385	7.867	0.438273			385	8.819	0.491309
386	6.793	0.37844			386	7.877	0.43883			386	8.74	0.486908
387	6.803	0.378997			387	7.901	0.440167			387	8.663	0.482618
388	6.829	0.380446			388	7.927	0.441616			388	8.582	0.478106
389	6.854	0.381838			389	7.951	0.442953			389	8.512	0.474206
390	6.893	0.384011			390	7.972	0.444123			390	8.458	0.471198
391	6.93	0.386072			391	7.991	0.445181			391	8.383	0.467019
392	6.95	0.387187			392	8.031	0.447409			392	8.293	0.462006
393	6.992	0.389526			393	8.064	0.449248			393	8.196	0.456602
394	7.031	0.391699			394	8.105	0.451532			394	8.112	0.451922
395	7.096	0.39532			395	8.155	0.454318			395	8.043	0.448078
396	7.157	0.398719			396	8.223	0.458106			396	7.974	0.444234
397	7.206	0.401448			397	8.288	0.461727			397	7.912	0.44078
398	7.248	0.403788			398	8.331	0.464123			398	7.866	0.438217
399	7.315	0.407521			399	8.359	0.465682			399	7.831	0.436267
400	7.349	0.409415			400	8.38	0.466852			400	7.794	0.434206
401	7.397	0.412089			401	8.414	0.468747			401	7.761	0.432368
402	7.423	0.413538			402	8.444	0.470418			402	7.722	0.430195
403	7.464	0.415822			403	8.482	0.472535			403	7.681	0.427911
404	7.502	0.417939			404	8.521	0.474708			404	7.678	0.427744
405	7.521	0.418997			405	8.566	0.477214			405	7.67	0.427298
406	7.535	0.419777			406	8.62	0.480223			406	7.676	0.427632
407	7.568	0.421616			407	8.672	0.48312			407	7.683	0.428022
408	7.579	0.422228			408	8.74	0.486908			408	7.699	0.428914
409	7.615	0.424234			409	8.786	0.489471			409	7.729	0.430585
410	7.681	0.427911			410	8.84	0.492479			410	7.748	0.431643
411	7.745	0.431476			411	8.888	0.495153			411	7.761	0.432368
412	7.818	0.435543			412	8.924	0.497159			412	7.779	0.43337
413	7.878	0.438886			413	8.946	0.498384			413	7.821	0.43571
414	7.912	0.44078			414	8.964	0.499387			414	7.874	0.438663
415	7.925	0.441504			415	8.984	0.500501			415	7.915	0.440947
416	7.928	0.441671			416	8.986	0.500613			416	7.945	0.442618
417	7.94	0.44234			417	9.004	0.501616			417	7.975	0.44429
418	7.955	0.443175			418	9.009	0.501894			418	8.022	0.446908
419	7.968	0.4439			419	9.017	0.50234			419	8.073	0.449749
420	7.985	0.444847			420	9.007	0.501783			420	8.099	0.451198
421	7.993	0.445292			421	8.976	0.500056			421	8.117	0.452201
422	8.002	0.445794			422	8.922	0.497047			422	8.138	0.45337
423	7.985	0.444847			423	8.89	0.495265			423	8.149	0.453983
424	7.959	0.443398			424	8.868	0.494039			424	8.156	0.454373
425	7.946	0.442674			425	8.85	0.493036			425	8.149	0.453983
426	7.933	0.44195			426	8.838	0.492368			426	8.138	0.45337
427	7.918	0.441114			427	8.817	0.491198			427	8.14	0.453482
428	7.884	0.43922			428	8.79	0.489694			428	8.158	0.454485
429	7.87	0.43844			429	8.766	0.488357			429	8.175	0.455432
430	7.857	0.437716			430	8.77	0.488579			430	8.188	0.456156
431	7.862	0.437994			431	8.775	0.488858			431	8.229	0.45844
432	7.864	0.438106			432	8.786	0.489471			432	8.253	0.459777
433	7.874	0.438663			433	8.785	0.489415			433	8.269	0.460669
434	7.888	0.439443			434	8.799	0.490195			434	8.285	0.46156
435	7.897	0.439944			435	8.829	0.491866			435	8.289	0.461783
436	7.888	0.439443			436	8.855	0.493315			436	8.273	0.460891
437	7.898	0.44			437	8.895	0.495543			437	8.272	0.460836
438	7.932	0.441894			438	8.944	0.498273			438	8.277	0.461114
439	7.955	0.443175			439	8.987	0.500669			439	8.289	0.461783
440	7.995	0.445404			440	9.035	0.503343			440	8.296	0.462173
441	8.055	0.448747			441	9.064	0.504958			441	8.26	0.460167
442	8.112	0.451922			442	9.1	0.506964			442	8.23	0.458496
443	8.167	0.454986			443	9.139	0.509136			443	8.182	0.455822
444	8.208	0.45727			444	9.169	0.510808			444	8.134	0.453148
445	8.246	0.459387			445	9.216	0.513426			445	8.099	0.451198
446	8.29	0.461838			446	9.231	0.514262			446	8.057	0.448858
447	8.32	0.46351			447	9.246	0.515097			447	8.036	0.447688
448	8.336	0.464401			448	9.249	0.515265			448	8.028	0.447242
449	8.369	0.46624			449	9.253	0.515487			449	7.995	0.445404
450	8.379	0.466797			450	9.247	0.515153			450	7.958	0.443343
451	8.377	0.466685			451	9.252	0.515432			451	7.922	0.441337
452	8.375	0.466574			452	9.263	0.516045			452	7.881	0.439053
453	8.375	0.466574			453	9.247	0.515153			453	7.861	0.437939
454	8.372	0.466407			454	9.244	0.514986			454	7.847	0.437159
455	8.357	0.465571			455	9.239	0.514708			455	7.831	0.436267
456	8.344	0.464847			456	9.233	0.514373			456	7.837	0.436602
457	8.341	0.46468			457	9.224	0.513872			457	7.848	0.437214
458	8.339	0.464568			458	9.227	0.514039			458	7.875	0.438719
459	8.336	0.464401			459	9.235	0.514485			459	7.931	0.441838
460	8.358	0.465627			460	9.229	0.51415			460	7.953	0.443064
461	8.367	0.466128			461	9.233	0.514373			461	7.957	0.443287
462	8.361	0.465794			462	9.228	0.514095			462	7.977	0.444401
463	8.365	0.466017			463	9.211	0.513148			463	7.985	0.444847
464	8.368	0.466184			464	9.186	0.511755			464	8.019	0.446741
465	8.36	0.465738			465	9.179	0.511365			465	8.029	0.447298
466	8.32	0.46351			466	9.166	0.510641			466	8.033	0.447521
467	8.266	0.460501			467	9.163	0.510474			467	8.034	0.447577
468	8.232	0.458607			468	9.141	0.509248			468	8.037	0.447744
469	8.179	0.455655			469	9.124	0.508301			469	8.062	0.449136
470	8.14	0.453482			470	9.118	0.507967			470	8.079	0.450084
471	8.113	0.451978			471	9.116	0.507855			471	8.115	0.452089
472	8.095	0.450975			472	9.109	0.507465			472	8.134	0.453148
473	8.078	0.450028			473	9.098	0.506852			473	8.154	0.454262
474	8.051	0.448524			474	9.086	0.506184			474	8.136	0.453259
475	8.035	0.447632			475	9.069	0.505237			475	8.128	0.452813
476	8.027	0.447187			476	9.067	0.505125			476	8.104	0.451476
477	8.016	0.446574			477	9.079	0.505794			477	8.098	0.451142
478	8.015	0.446518			478	9.079	0.505794			478	8.098	0.451142
479	8.003	0.44585			479	9.083	0.506017			479	8.081	0.450195
480	8.02	0.446797			480	9.114	0.507744			480	8.081	0.450195
481	8.052	0.448579			481	9.174	0.511086			481	8.093	0.450864
482	8.09	0.450696			482	9.214	0.513315			482	8.111	0.451866
483	8.138	0.45337			483	9.249	0.515265			483	8.114	0.452033
484	8.2	0.456825			484	9.271	0.51649			484	8.115	0.452089
485	8.248	0.459499			485	9.296	0.517883			485	8.109	0.451755
486	8.305	0.462674			486	9.317	0.519053			486	8.098	0.451142
487	8.349	0.465125			487	9.314	0.518886			487	8.098	0.451142
488	8.382	0.466964			488	9.322	0.519331			488	8.112	0.451922
489	8.406	0.468301			489	9.337	0.520167			489	8.144	0.453705
490	8.406	0.468301			490	9.377	0.522396			490	8.174	0.455376
491	8.426	0.469415			491	9.409	0.524178			491	8.179	0.455655
492	8.43	0.469638			492	9.437	0.525738			492	8.226	0.458273
493	8.442	0.470306			493	9.455	0.526741			493	8.249	0.459554
494	8.448	0.470641			494	9.482	0.528245			494	8.264	0.46039
495	8.454	0.470975			495	9.505	0.529526			495	8.265	0.460446
496	8.47	0.471866			496	9.528	0.530808			496	8.243	0.45922
497	8.491	0.473036			497	9.538	0.531365			497	8.244	0.459276
498	8.525	0.47493			498	9.535	0.531198			498	8.246	0.459387
499	8.56	0.47688			499	9.518	0.530251			499	8.261	0.460223
500	8.602	0.47922			500	9.494	0.528914			500	8.287	0.461671
501	8.622	0.480334			501	9.481	0.528189			501	8.341	0.46468
502	8.646	0.481671			502	9.477	0.527967			502	8.404	0.468189
503	8.644	0.48156			503	9.47	0.527577			503	8.442	0.470306
504	8.642	0.481448			504	9.466	0.527354			504	8.464	0.471532
505	8.631	0.480836			505	9.462	0.527131			505	8.467	0.471699
506	8.625	0.480501			506	9.445	0.526184			506	8.477	0.472256
507	8.584	0.478217			507	9.418	0.52468			507	8.496	0.473315
508	8.56	0.47688			508	9.421	0.524847			508	8.532	0.47532
509	8.541	0.475822			509	9.415	0.524513			509	8.552	0.476435
510	8.532	0.47532			510	9.43	0.525348			510	8.59	0.478552
511	8.499	0.473482			511	9.443	0.526072			511	8.628	0.480669
512	8.487	0.472813			512	9.427	0.525181			512	8.654	0.482117
513	8.48	0.472423			513	9.421	0.524847			513	8.681	0.483621
514	8.464	0.471532			514	9.391	0.523175			514	8.695	0.484401
515	8.473	0.472033			515	9.372	0.522117			515	8.715	0.485515
516	8.476	0.472201			516	9.333	0.519944			516	8.746	0.487242
517	8.468	0.471755			517	9.288	0.517437			517	8.767	0.488412
518	8.437	0.470028			518	9.272	0.516546			518	8.801	0.490306
519	8.41	0.468524			519	9.237	0.514596			519	8.841	0.492535
520	8.363	0.465905			520	9.204	0.512758			520	8.874	0.494373
521	8.343	0.464791			521	9.193	0.512145			521	8.906	0.496156
522	8.298	0.462284			522	9.192	0.512089			522	8.919	0.49688
523	8.26	0.460167			523	9.185	0.511699			523	8.944	0.498273
524	8.244	0.459276			524	9.184	0.511643			524	8.972	0.499833
525	8.242	0.459164			525	9.198	0.512423			525	8.968	0.49961
526	8.243	0.45922			526	9.237	0.514596			526	8.949	0.498552
527	8.227	0.458329			527	9.23	0.514206			527	8.925	0.497214
528	8.238	0.458942			528	9.203	0.512702			528	8.936	0.497827
529	8.246	0.459387			529	9.17	0.510864			529	8.953	0.498774
530	8.258	0.460056			530	9.122	0.508189			530	8.946	0.498384
531	8.229	0.45844			531	9.071	0.505348			531	8.941	0.498106
532	8.215	0.45766			532	9.004	0.501616			532	8.936	0.497827
533	8.176	0.455487			533	8.944	0.498273			533	8.935	0.497772
534	8.143	0.453649			534	8.896	0.495599			534	8.923	0.497103
535	8.099	0.451198			535	8.856	0.49337			535	8.893	0.495432
536	8.042	0.448022			536	8.833	0.492089			536	8.843	0.492646
537	8.003	0.44585			537	8.803	0.490418			537	8.792	0.489805
538	7.969	0.443955			538	8.768	0.488468			538	8.754	0.487688
539	7.934	0.442006			539	8.712	0.485348			539	8.716	0.485571
540	7.908	0.440557			540	8.649	0.481838			540	8.686	0.4839
541	7.879	0.438942			541	8.576	0.477772			541	8.699	0.484624
542	7.846	0.437103			542	8.482	0.472535			542	8.716	0.485571
543	7.8	0.43454			543	8.402	0.468078			543	8.736	0.486685
544	7.739	0.431142			544	8.329	0.464011			544	8.778	0.489025
545	7.685	0.428134			545	8.252	0.459721			545	8.803	0.490418
546	7.647	0.426017			546	8.206	0.457159			546	8.821	0.491421
547	7.616	0.42429			547	8.163	0.454763			547	8.823	0.491532
548	7.589	0.422786			548	8.126	0.452702			548	8.799	0.490195
549	7.552	0.420724			549	8.109	0.451755			549	8.77	0.488579
550	7.521	0.418997			550	8.1	0.451253			550	8.721	0.48585
551	7.516	0.418719			551	8.097	0.451086			551	8.667	0.482841
552	7.513	0.418552			552	8.101	0.451309			552	8.631	0.480836
553	7.517	0.418774			553	8.129	0.452869			553	8.607	0.479499
554	7.515	0.418663			554	8.157	0.454429			554	8.587	0.478384
555	7.546	0.42039			555	8.178	0.455599			555	8.556	0.476657
556	7.581	0.42234			556	8.194	0.45649			556	8.524	0.474875
557	7.61	0.423955			557	8.203	0.456992			557	8.492	0.473092
558	7.631	0.425125			558	8.227	0.458329			558	8.467	0.471699
559	7.642	0.425738			559	8.243	0.45922			559	8.468	0.471755
560	7.649	0.426128			560	8.268	0.460613			560	8.441	0.470251
561	7.683	0.428022			561	8.3	0.462396			561	8.385	0.467131
562	7.708	0.429415			562	8.333	0.464234			562	8.329	0.464011
563	7.715	0.429805			563	8.364	0.465961			563	8.278	0.46117
564	7.728	0.430529			564	8.404	0.468189			564	8.218	0.457827
565	7.765	0.432591			565	8.456	0.471086			565	8.156	0.454373
566	7.801	0.434596			566	8.489	0.472925			566	8.089	0.450641
567	7.848	0.437214			567	8.526	0.474986			567	8.041	0.447967
568	7.891	0.43961			568	8.557	0.476713			568	8.031	0.447409
569	7.94	0.44234			569	8.595	0.47883			569	8.044	0.448134
570	7.992	0.445237			570	8.642	0.481448			570	8.059	0.448969
571	8.028	0.447242			571	8.714	0.48546			571	8.038	0.447799
572	8.045	0.448189			572	8.762	0.488134			572	8.015	0.446518
573	8.087	0.450529			573	8.812	0.490919			573	7.995	0.445404
574	8.125	0.452646			574	8.874	0.494373			574	7.985	0.444847
575	8.171	0.455209			575	8.927	0.497326			575	8.007	0.446072
576	8.214	0.457604			576	8.995	0.501114			576	8.014	0.446462
577	8.242	0.459164			577	9.08	0.50585			577	8.013	0.446407
578	8.281	0.461337			578	9.148	0.509638			578	8.023	0.446964
579	8.339	0.464568			579	9.215	0.51337			579	8.019	0.446741
580	8.409	0.468468			580	9.281	0.517047			580	8.033	0.447521
581	8.463	0.471476			581	9.35	0.520891			581	8.045	0.448189
582	8.512	0.474206			582	9.407	0.524067			582	8.073	0.449749
583	8.569	0.477382			583	9.443	0.526072			583	8.103	0.451421
584	8.608	0.479554			584	9.493	0.528858			584	8.142	0.453593
585	8.643	0.481504			585	9.531	0.530975			585	8.174	0.455376
586	8.669	0.482953			586	9.59	0.534262			586	8.202	0.456936
587	8.686	0.4839			587	9.643	0.537214			587	8.226	0.458273
588	8.692	0.484234			588	9.649	0.537549			588	8.255	0.459889
589	8.689	0.484067			589	9.63	0.53649			589	8.283	0.461448
590	8.699	0.484624			590	9.603	0.534986			590	8.321	0.463565
591	8.702	0.484791			591	9.593	0.534429			591	8.335	0.464345
592	8.703	0.484847			592	9.583	0.533872			592	8.36	0.465738
593	8.711	0.485292			593	9.595	0.53454			593	8.389	0.467354
594	8.702	0.484791			594	9.595	0.53454			594	8.436	0.469972
595	8.697	0.484513			595	9.596	0.534596			595	8.483	0.472591
596	8.675	0.483287			596	9.603	0.534986			596	8.527	0.475042
597	8.667	0.482841			597	9.616	0.53571			597	8.565	0.477159
598	8.643	0.481504			598	9.634	0.536713			598	8.622	0.480334
599	8.652	0.482006			599	9.646	0.537382			599	8.675	0.483287
600	8.673	0.483175			600	9.639	0.536992			600	8.709	0.485181
601	8.686	0.4839			601	9.613	0.535543			601	8.74	0.486908
602	8.684	0.483788			602	9.584	0.533928			602	8.766	0.488357
603	8.66	0.482451			603	9.551	0.532089			603	8.768	0.488468
604	8.632	0.480891			604	9.539	0.531421			604	8.763	0.488189
605	8.618	0.480111			605	9.538	0.531365			605	8.764	0.488245
606	8.612	0.479777			606	9.521	0.530418			606	8.751	0.487521
607	8.615	0.479944			607	9.489	0.528635			607	8.756	0.487799
608	8.611	0.479721			608	9.463	0.527187			608	8.765	0.488301
609	8.585	0.478273			609	9.444	0.526128			609	8.758	0.487911
610	8.576	0.477772			610	9.426	0.525125			610	8.743	0.487075
611	8.562	0.476992			611	9.418	0.52468			611	8.725	0.486072
612	8.548	0.476212			612	9.396	0.523454			612	8.72	0.485794
613	8.523	0.474819			613	9.338	0.520223			613	8.695	0.484401
614	8.502	0.473649			614	9.278	0.51688			614	8.676	0.483343
615	8.454	0.470975			615	9.225	0.513928			615	8.676	0.483343
616	8.389	0.467354			616	9.169	0.510808			616	8.675	0.483287
617	8.316	0.463287			617	9.108	0.507409			617	8.663	0.482618
618	8.244	0.459276			618	9.044	0.503844			618	8.666	0.482786
619	8.183	0.455877			619	9.001	0.501448			619	8.668	0.482897
620	8.138	0.45337			620	8.962	0.499276			620	8.656	0.482228
621	8.098	0.451142			621	8.898	0.49571			621	8.657	0.482284
622	8.048	0.448357			622	8.841	0.492535			622	8.649	0.481838
623	8.012	0.446351			623	8.784	0.489359			623	8.642	0.481448
624	7.977	0.444401			624	8.752	0.487577			624	8.615	0.479944
625	7.932	0.441894			625	8.72	0.485794			625	8.609	0.47961
626	7.898	0.44			626	8.693	0.48429			626	8.568	0.477326
627	7.873	0.438607			627	8.667	0.482841			627	8.529	0.475153
628	7.836	0.436546			628	8.636	0.481114			628	8.492	0.473092
629	7.786	0.43376			629	8.622	0.480334			629	8.434	0.469861
630	7.754	0.431978			630	8.598	0.478997			630	8.384	0.467075
631	7.719	0.430028			631	8.588	0.47844			631	8.322	0.463621
632	7.719	0.430028			632	8.565	0.477159			632	8.24	0.459053
633	7.701	0.429025			633	8.538	0.475655			633	8.157	0.454429
634	7.692	0.428524			634	8.506	0.473872			634	8.089	0.450641
635	7.66	0.426741			635	8.471	0.471922			635	8.046	0.448245
636	7.652	0.426295			636	8.436	0.469972			636	8.025	0.447075
637	7.653	0.426351			637	8.403	0.468134			637	8.018	0.446685
638	7.656	0.426518			638	8.376	0.46663			638	8.023	0.446964
639	7.65	0.426184			639	8.375	0.466574			639	8.014	0.446462
640	7.626	0.424847			640	8.369	0.46624			640	7.998	0.445571
641	7.613	0.424123			641	8.363	0.465905			641	7.972	0.444123
642	7.582	0.422396			642	8.353	0.465348			642	7.945	0.442618
643	7.575	0.422006			643	8.327	0.4639			643	7.951	0.442953
644	7.573	0.421894			644	8.321	0.463565			644	7.95	0.442897
645	7.583	0.422451			645	8.304	0.462618			645	7.935	0.442061
646	7.589	0.422786			646	8.307	0.462786			646	7.944	0.442563
647	7.593	0.423008			647	8.326	0.463844			647	7.934	0.442006
648	7.578	0.422173			648	8.348	0.46507			648	7.931	0.441838
649	7.585	0.422563			649	8.359	0.465682			649	7.923	0.441393
650	7.591	0.422897			650	8.37	0.466295			650	7.907	0.440501
651	7.6	0.423398			651	8.35	0.465181			651	7.921	0.441281
652	7.606	0.423733			652	8.342	0.464735			652	7.931	0.441838
653	7.588	0.42273			653	8.322	0.463621			653	7.93	0.441783
654	7.585	0.422563			654	8.285	0.46156			654	7.909	0.440613
655	7.575	0.422006			655	8.252	0.459721			655	7.897	0.439944
656	7.568	0.421616			656	8.234	0.458719			656	7.891	0.43961
657	7.553	0.42078			657	8.211	0.457437			657	7.887	0.439387
658	7.542	0.420167			658	8.191	0.456323			658	7.888	0.439443
659	7.518	0.41883			659	8.183	0.455877			659	7.865	0.438162
660	7.501	0.417883			660	8.158	0.454485			660	7.86	0.437883
661	7.488	0.417159			661	8.132	0.453036			661	7.855	0.437604
662	7.47	0.416156			662	8.109	0.451755			662	7.87	0.43844
663	7.445	0.414763			663	8.075	0.449861			663	7.9	0.440111
664	7.402	0.412368			664	8.044	0.448134			664	7.929	0.441727
665	7.36	0.410028			665	8.026	0.447131			665	7.938	0.442228
666	7.326	0.408134			666	8.025	0.447075			666	7.957	0.443287
667	7.295	0.406407			667	8.035	0.447632			667	7.958	0.443343
668	7.271	0.40507			668	8.054	0.448691			668	7.947	0.44273
669	7.265	0.404735			669	8.08	0.450139			669	7.944	0.442563
670	7.274	0.405237			670	8.121	0.452423			670	7.925	0.441504
671	7.293	0.406295			671	8.178	0.455599			671	7.914	0.440891
672	7.332	0.408468			672	8.21	0.457382			672	7.895	0.439833
673	7.39	0.411699			673	8.243	0.45922			673	7.885	0.439276
674	7.445	0.414763			674	8.281	0.461337			674	7.87	0.43844
675	7.486	0.417047			675	8.301	0.462451			675	7.857	0.437716
676	7.543	0.420223			676	8.331	0.464123			676	7.843	0.436936
677	7.577	0.422117			677	8.367	0.466128			677	7.811	0.435153
678	7.621	0.424568			678	8.401	0.468022			678	7.799	0.434485
679	7.661	0.426797			679	8.419	0.469025			679	7.792	0.434095
680	7.706	0.429304			680	8.441	0.470251			680	7.773	0.433036
681	7.742	0.431309			681	8.47	0.471866			681	7.763	0.432479
682	7.761	0.432368			682	8.488	0.472869			682	7.745	0.431476
683	7.782	0.433538			683	8.509	0.474039			683	7.731	0.430696
684	7.808	0.434986			684	8.542	0.475877			684	7.734	0.430864
685	7.833	0.436379			685	8.549	0.476267			685	7.764	0.432535
686	7.841	0.436825			686	8.552	0.476435			686	7.773	0.433036
687	7.851	0.437382			687	8.577	0.477827			687	7.8	0.43454
688	7.865	0.438162			688	8.576	0.477772			688	7.817	0.435487
689	7.875	0.438719			689	8.578	0.477883			689	7.84	0.436769
690	7.883	0.439164			690	8.568	0.477326			690	7.879	0.438942
691	7.893	0.439721			691	8.555	0.476602			691	7.912	0.44078
692	7.906	0.440446			692	8.553	0.47649			692	7.95	0.442897
693	7.894	0.439777			693	8.541	0.475822			693	7.982	0.44468
694	7.893	0.439721			694	8.531	0.475265			694	8.017	0.44663
695	7.868	0.438329			695	8.498	0.473426			695	8.057	0.448858
696	7.842	0.43688			696	8.465	0.471588			696	8.097	0.451086
697	7.814	0.43532			697	8.441	0.470251			697	8.121	0.452423
698	7.777	0.433259			698	8.43	0.469638			698	8.125	0.452646
699	7.759	0.432256			699	8.41	0.468524			699	8.129	0.452869
700	7.74	0.431198			700	8.408	0.468412			700	8.131	0.452981
701	7.724	0.430306			701	8.417	0.468914			701	8.14	0.453482
702	7.706	0.429304			702	8.442	0.470306			702	8.169	0.455097
703	7.704	0.429192			703	8.424	0.469304			703	8.195	0.456546
704	7.712	0.429638			704	8.412	0.468635			704	8.2	0.456825
705	7.728	0.430529			705	8.399	0.467911			705	8.21	0.457382
706	7.717	0.429916			706	8.381	0.466908			706	8.227	0.458329
707	7.702	0.429081			707	8.344	0.464847			707	8.232	0.458607
708	7.673	0.427465			708	8.32	0.46351			708	8.21	0.457382
709	7.644	0.42585			709	8.317	0.463343			709	8.187	0.4561
710	7.604	0.423621			710	8.305	0.462674			710	8.192	0.456379
711	7.581	0.42234			711	8.305	0.462674			711	8.191	0.456323
712	7.554	0.420836			712	8.3	0.462396			712	8.198	0.456713
713	7.544	0.420279			713	8.302	0.462507			713	8.2	0.456825
714	7.551	0.420669			714	8.295	0.462117			714	8.187	0.4561
715	7.537	0.419889			715	8.296	0.462173			715	8.174	0.455376
716	7.543	0.420223			716	8.3	0.462396			716	8.174	0.455376
717	7.54	0.420056			717	8.299	0.46234			717	8.2	0.456825
718	7.518	0.41883			718	8.298	0.462284			718	8.235	0.458774
719	7.528	0.419387			719	8.323	0.463677			719	8.264	0.46039
720	7.544	0.420279			720	8.352	0.465292			720	8.283	0.461448
721	7.552	0.420724			721	8.379	0.466797			721	8.29	0.461838
722	7.566	0.421504			722	8.409	0.468468			722	8.278	0.46117
723	7.582	0.422396			723	8.45	0.470752			723	8.281	0.461337
724	7.605	0.423677			724	8.481	0.472479			724	8.303	0.462563
725	7.638	0.425515			725	8.509	0.474039			725	8.324	0.463733
726	7.662	0.426852			726	8.552	0.476435			726	8.33	0.464067
727	7.703	0.429136			727	8.579	0.477939			727	8.341	0.46468
728	7.729	0.430585			728	8.59	0.478552			728	8.339	0.464568
729	7.762	0.432423			729	8.607	0.479499			729	8.33	0.464067
730	7.788	0.433872			730	8.617	0.480056			730	8.312	0.463064
731	7.784	0.433649			731	8.64	0.481337			731	8.292	0.46195
732	7.783	0.433593			732	8.658	0.48234			732	8.277	0.461114
733	7.801	0.434596			733	8.682	0.483677			733	8.273	0.460891
734	7.817	0.435487			734	8.694	0.484345			734	8.264	0.46039
735	7.84	0.436769			735	8.706	0.485014			735	8.259	0.460111
736	7.849	0.43727			736	8.718	0.485682			736	8.264	0.46039
737	7.871	0.438496			737	8.722	0.485905			737	8.281	0.461337
738	7.896	0.439889			738	8.711	0.485292			738	8.291	0.461894
739	7.912	0.44078			739	8.704	0.484903			739	8.307	0.462786
740	7.934	0.442006			740	8.711	0.485292			740	8.307	0.462786
741	7.939	0.442284			741	8.719	0.485738			741	8.316	0.463287
742	7.954	0.44312			742	8.733	0.486518			742	8.34	0.464624
743	7.988	0.445014			743	8.74	0.486908			743	8.384	0.467075
744	8.008	0.446128			744	8.751	0.487521			744	8.415	0.468802
745	8.012	0.446351			745	8.741	0.486964			745	8.445	0.470474
746	8.02	0.446797			746	8.754	0.487688			746	8.476	0.472201
747	8.034	0.447577			747	8.771	0.488635			747	8.511	0.47415
748	8.056	0.448802			748	8.786	0.489471			748	8.544	0.475989
749	8.084	0.450362			749	8.822	0.491476			749	8.584	0.478217
750	8.113	0.451978			750	8.863	0.49376			750	8.62	0.480223
751	8.124	0.452591			751	8.894	0.495487			751	8.626	0.480557
752	8.155	0.454318			752	8.924	0.497159			752	8.636	0.481114
753	8.187	0.4561			753	8.963	0.499331			753	8.634	0.481003
754	8.196	0.456602			754	8.983	0.500446			754	8.63	0.48078
755	8.21	0.457382			755	9.022	0.502618			755	8.632	0.480891
756	8.229	0.45844			756	9.054	0.504401			756	8.65	0.481894
757	8.249	0.459554			757	9.093	0.506574			757	8.671	0.483064
758	8.268	0.460613			758	9.15	0.509749			758	8.693	0.48429
759	8.303	0.462563			759	9.177	0.511253			759	8.718	0.485682
760	8.346	0.464958			760	9.169	0.510808			760	8.739	0.486852
761	8.377	0.466685			761	9.153	0.509916			761	8.769	0.488524
762	8.396	0.467744			762	9.121	0.508134			762	8.793	0.489861
763	8.391	0.467465			763	9.079	0.505794			763	8.814	0.491031
764	8.381	0.466908			764	9.072	0.505404			764	8.851	0.493092
765	8.354	0.465404			765	9.071	0.505348			765	8.9	0.495822
766	8.336	0.464401			766	9.07	0.505292			766	8.932	0.497604
767	8.312	0.463064			767	9.077	0.505682			767	8.95	0.498607
768	8.305	0.462674			768	9.082	0.505961			768	8.965	0.499443
769	8.294	0.462061			769	9.078	0.505738			769	8.964	0.499387
770	8.291	0.461894			770	9.061	0.504791			770	8.981	0.500334
771	8.282	0.461393			771	9.051	0.504234			771	9.031	0.50312
772	8.276	0.461058			772	9.046	0.503955			772	9.088	0.506295
773	8.286	0.461616			773	9.047	0.504011			773	9.142	0.509304
774	8.293	0.462006			774	9.047	0.504011			774	9.147	0.509582
775	8.291	0.461894			775	9.047	0.504011			775	9.135	0.508914
776	8.305	0.462674			776	9.071	0.505348			776	9.116	0.507855
777	8.321	0.463565			777	9.095	0.506685			777	9.107	0.507354
778	8.339	0.464568			778	9.133	0.508802			778	9.069	0.505237
779	8.358	0.465627			779	9.157	0.510139			779	9.037	0.503454
780	8.377	0.466685			780	9.161	0.510362			780	9	0.501393
781	8.402	0.468078			781	9.17	0.510864			781	8.981	0.500334
782	8.402	0.468078			782	9.196	0.512312			782	8.973	0.499889
783	8.402	0.468078			783	9.196	0.512312			783	8.961	0.49922
784	8.42	0.469081			784	9.178	0.511309			784	8.949	0.498552
785	8.434	0.469861			785	9.168	0.510752			785	8.949	0.498552
786	8.43	0.469638			786	9.154	0.509972			786	8.946	0.498384
787	8.405	0.468245			787	9.129	0.508579			787	8.949	0.498552
788	8.401	0.468022			788	9.086	0.506184			788	8.967	0.499554
789	8.378	0.466741			789	9.017	0.50234			789	9.001	0.501448
790	8.347	0.465014			790	8.946	0.498384			790	9.01	0.50195
791	8.289	0.461783			791	8.884	0.49493			791	9.017	0.50234
792	8.237	0.458886			792	8.836	0.492256			792	9.03	0.503064
793	8.169	0.455097			793	8.793	0.489861			793	9.037	0.503454
794	8.108	0.451699			794	8.756	0.487799			794	9.055	0.504457
795	8.059	0.448969			795	8.749	0.487409			795	9.062	0.504847
796	8.015	0.446518			796	8.748	0.487354			796	9.052	0.50429
797	7.994	0.445348			797	8.747	0.487298			797	9.034	0.503287
798	7.961	0.44351			798	8.744	0.487131			798	9.016	0.502284
799	7.95	0.442897			799	8.747	0.487298			799	8.989	0.50078
800	7.942	0.442451			800	8.735	0.48663			800	8.98	0.500279
801	7.944	0.442563			801	8.742	0.487019			801	8.959	0.499109
802	7.943	0.442507			802	8.743	0.487075			802	8.93	0.497493
803	7.942	0.442451			803	8.737	0.486741			803	8.877	0.49454
804	7.955	0.443175			804	8.737	0.486741			804	8.82	0.491365
805	7.964	0.443677			805	8.737	0.486741			805	8.761	0.488078
806	7.98	0.444568			806	8.728	0.48624			806	8.717	0.485627
807	8.002	0.445794			807	8.728	0.48624			807	8.679	0.48351
808	8.017	0.44663			808	8.724	0.486017			808	8.648	0.481783
809	8.029	0.447298			809	8.705	0.484958			809	8.625	0.480501
810	8.026	0.447131			810	8.693	0.48429			810	8.606	0.479443
811	8.002	0.445794			811	8.682	0.483677			811	8.581	0.47805
812	7.962	0.443565			812	8.696	0.484457			812	8.552	0.476435
813	7.952	0.443008			813	8.716	0.485571			813	8.523	0.474819
814	7.956	0.443231			814	8.744	0.487131			814	8.497	0.47337
815	7.958	0.443343			815	8.754	0.487688			815	8.455	0.471031
816	7.989	0.44507			816	8.759	0.487967			816	8.409	0.468468
817	7.996	0.44546			817	8.763	0.488189			817	8.361	0.465794
818	8.012	0.446351			818	8.768	0.488468			818	8.335	0.464345
819	8.018	0.446685			819	8.766	0.488357			819	8.322	0.463621
820	8.007	0.446072			820	8.78	0.489136			820	8.327	0.4639
821	8.003	0.44585			821	8.803	0.490418			821	8.337	0.464457
822	7.995	0.445404			822	8.826	0.491699			822	8.321	0.463565
823	8.002	0.445794			823	8.836	0.492256			823	8.334	0.46429
824	8.017	0.44663			824	8.846	0.492813			824	8.344	0.464847
825	8.034	0.447577			825	8.853	0.493203			825	8.367	0.466128
826	8.046	0.448245			826	8.859	0.493538			826	8.382	0.466964
827	8.05	0.448468			827	8.87	0.49415			827	8.39	0.467409
828	8.055	0.448747			828	8.88	0.494708			828	8.407	0.468357
829	8.066	0.449359			829	8.88	0.494708			829	8.415	0.468802
830	8.067	0.449415			830	8.889	0.495209			830	8.397	0.467799
831	8.072	0.449694			831	8.909	0.496323			831	8.384	0.467075
832	8.077	0.449972			832	8.912	0.49649			832	8.384	0.467075
833	8.092	0.450808			833	8.928	0.497382			833	8.413	0.468691
834	8.112	0.451922			834	8.945	0.498329			834	8.44	0.470195
835	8.131	0.452981			835	8.954	0.49883			835	8.476	0.472201
836	8.144	0.453705			836	8.977	0.500111			836	8.524	0.474875
837	8.169	0.455097			837	9.01	0.50195			837	8.582	0.478106
838	8.186	0.456045			838	9.042	0.503733			838	8.623	0.48039
839	8.217	0.457772			839	9.072	0.505404			839	8.657	0.482284
840	8.247	0.459443			840	9.084	0.506072			840	8.672	0.48312
841	8.267	0.460557			841	9.093	0.506574			841	8.693	0.48429
842	8.284	0.461504			842	9.109	0.507465			842	8.714	0.48546
843	8.285	0.46156			843	9.131	0.508691			843	8.773	0.488747
844	8.293	0.462006			844	9.162	0.510418			844	8.836	0.492256
845	8.305	0.462674			845	9.189	0.511922			845	8.9	0.495822
846	8.311	0.463008			846	9.211	0.513148			846	8.962	0.499276
847	8.317	0.463343			847	9.265	0.516156			847	9.022	0.502618
848	8.32	0.46351			848	9.297	0.517939			848	9.06	0.504735
849	8.322	0.463621			849	9.29	0.517549			849	9.102	0.507075
850	8.332	0.464178			850	9.288	0.517437			850	9.141	0.509248
851	8.316	0.463287			851	9.259	0.515822			851	9.152	0.509861
852	8.291	0.461894			852	9.244	0.514986			852	9.156	0.510084
853	8.251	0.459666			853	9.225	0.513928			853	9.18	0.511421
854	8.21	0.457382			854	9.191	0.512033			854	9.203	0.512702
855	8.223	0.458106			855	9.127	0.508468			855	9.225	0.513928
856	8.232	0.458607			856	9.073	0.50546			856	9.238	0.514652
857	8.231	0.458552			857	9.019	0.502451			857	9.268	0.516323
858	8.241	0.459109			858	8.998	0.501281			858	9.308	0.518552
859	8.238	0.458942			859	8.963	0.499331			859	9.324	0.519443
860	8.235	0.458774			860	8.91	0.496379			860	9.335	0.520056
861	8.232	0.458607			861	8.87	0.49415			861	9.338	0.520223
862	8.222	0.45805			862	8.835	0.492201			862	9.341	0.52039
863	8.232	0.458607			863	8.83	0.491922			863	9.325	0.519499
864	8.231	0.458552			864	8.843	0.492646			864	9.301	0.518162
865	8.249	0.459554			865	8.857	0.493426			865	9.31	0.518663
866	8.272	0.460836			866	8.864	0.493816			866	9.305	0.518384
867	8.306	0.46273			867	8.871	0.494206			867	9.302	0.518217
868	8.355	0.46546			868	8.886	0.495042			868	9.326	0.519554
869	8.403	0.468134			869	8.873	0.494318			869	9.352	0.521003
870	8.452	0.470864			870	8.86	0.493593			870	9.372	0.522117
871	8.518	0.47454			871	8.869	0.494095			871	9.373	0.522173
872	8.586	0.478329			872	8.872	0.494262			872	9.342	0.520446
873	8.664	0.482674			873	8.879	0.494652			873	9.284	0.517214
874	8.735	0.48663			874	8.885	0.494986			874	9.214	0.513315
875	8.827	0.491755			875	8.91	0.496379			875	9.145	0.509471
