# Supplementary material for: Stabilizing gold nanoparticles for use in X-ray computed tomography imaging of soil systems
Source: R Soc Open Sci. 2019 Oct 16;6(10):190769. doi: 10.1098/rsos.190769 (PMC6837195; doi:10.1098/rsos.190769)
Supplement: Mean Slice Values Flow Columns Jan 19 [file rsos190769supp26.xlsx]

## Sheet: Sheet1
Slice		Mean
1	147003	296.93	140.024	369.999	310.338				1	164011	267.847	140.001	369.995	290.433			1	154386	251.972	140.007	369.999	267.883
2	146382	297.293	140.008	370	290.358	19.98			2	163792	268.113	140.007	370	261.491	28.942		2	154685	252.285	140.005	369.992	251.693	16.19
3	145836	297.621	140.019	370					3	163587	268.029	140	369.999				3	155141	252.452	140	370
4	145063	297.671	140.023	370					4	163701	267.929	140.002	370				4	155659	252.499	140.003	369.999
5	144535	297.736	140.024	369.999					5	163591	268.008	140.003	370				5	155781	252.581	140.002	369.999
6	144048	297.719	140.006	370					6	163904	268.532	140.003	369.998				6	155988	253.113	140.001	369.999
7	144263	297.993	140.017	369.998					7	164232	268.913	140.001	369.999				7	156280	253.566	140.001	369.999
8	144585	298.296	140.044	370					8	164490	269.171	140	369.998				8	156660	253.725	140	369.998
9	144759	298.45	140.003	369.999					9	164522	269.306	140.005	369.999				9	157083	253.933	140.001	369.999
10	145234	298.776	140.001	370					10	164822	269.59	140.001	369.999				10	157932	254.316	140.003	369.998
11	145460	299.095	140.006	369.998					11	165512	270.057	140.006	369.997				11	158743	254.811	140.002	369.999
12	145419	299.368	140.044	370					12	166137	270.446	140.002	369.999				12	159250	255.507	140	369.999
13	145376	299.591	140.007	369.999					13	166509	270.584	140.006	369.999				13	160184	256.397	140.002	369.991
14	145993	299.96	140.001	370					14	166904	270.815	140.008	369.999				14	161681	257.005	140.002	369.999
15	146627	300.091	140.01	369.998					15	167038	271.025	140	369.997				15	163558	257.502	140.001	369.996
16	147488	300.398	140.014	370					16	166959	271.025	140	370				16	164948	258.125	140.001	370
17	148160	300.538	140.005	370					17	166665	270.698	140	369.999				17	165614	258.765	140.002	369.999
18	149110	300.723	140.014	369.998					18	166269	270.44	140.004	369.999				18	166044	259.643	140	369.996
19	149827	300.91	140.011	369.999					19	165765	270.525	140.001	370				19	165968	260.34	140	369.998
20	150253	300.994	140.007	370					20	165362	270.907	140.003	369.998				20	165623	260.958	140.001	369.996
21	150486	301.061	140.006	369.999					21	164980	271.294	140.009	369.993				21	165087	261.48	140.002	370
22	150485	301.064	140.011	370					22	164577	271.67	140.002	369.999				22	164861	262.007	140.001	369.999
23	150328	301.043	140.012	369.999					23	164074	271.837	140.014	370				23	163854	262.143	140.002	369.999
24	150052	300.898	140.031	370					24	162765	271.74	140.011	369.996				24	162817	261.985	140.003	369.999
25	149625	300.715	140	369.998					25	161267	271.672	140.007	369.996				25	161929	261.9	140.003	369.999
26	148985	300.356	140.007	370					26	159707	271.733	140.002	370				26	160885	262.051	140	369.999
27	148247	300.006	140.002	369.999					27	158497	271.83	140.002	369.999				27	160291	262.24	140	369.999
28	147729	299.761	140.005	369.999					28	157530	271.983	140.001	370				28	159440	262.38	140.008	369.993
29	147514	299.599	140.003	369.999					29	156634	272.051	140.004	369.999				29	159050	262.166	140.001	369.999
30	147136	299.282	140.004	369.998					30	155685	272.038	140.003	370				30	158792	261.972	140	369.994
31	146845	299.072	140.022	370					31	154768	272.093	140.003	369.999				31	158672	261.59	140	369.998
32	146074	298.922	140.009	370					32	154010	272.13	140	369.997				32	158704	260.996	140.002	369.999
33	145273	298.635	140.004	370					33	153509	272.664	140.006	369.999				33	158823	260.141	140.002	370
34	144446	298.397	140.018	369.998					34	152980	273.23	140.003	369.998				34	159537	259.6	140	369.998
35	143633	298.24	140.018	370					35	152026	273.459	140.003	369.999				35	159874	259.078	140.002	370
36	143149	298.265	140.003	370					36	151427	273.739	140.005	369.998				36	160445	258.781	140.001	369.999
37	142794	298.289	140.003	370					37	151365	274.101	140.005	370				37	160871	258.599	140.001	369.999
38	142546	298.35	140.001	369.999					38	150970	274.098	140.007	369.999				38	161380	258.441	140	369.993
39	141863	298.331	140.007	370					39	150569	273.791	140.009	370				39	161697	258.521	140	369.991
40	141400	298.446	140.005	370					40	149758	273.315	140.008	369.998				40	161911	258.371	140.006	369.999
41	141236	298.755	140.016	370					41	149143	272.732	140.002	369.999				41	162120	258.24	140.003	369.999
42	141550	299.154	140.002	370					42	148318	272.17	140.001	370				42	162426	258.244	140.005	369.998
43	141963	299.602	140.001	370					43	147695	271.523	140.008	369.999				43	162756	258.198	140.001	369.993
44	142357	299.967	140.011	370					44	147488	270.756	140.003	369.998				44	163138	258.287	140	369.999
45	142492	300.089	140.003	369.999					45	147413	270.083	140.007	369.999				45	163460	258.598	140.002	369.998
46	142562	300.226	140.001	369.997					46	147015	269.254	140.019	369.998				46	164012	258.727	140.002	369.995
47	142645	300.518	140.003	369.999					47	146856	268.649	140.006	369.999				47	164517	258.632	140	369.996
48	142531	300.391	140.006	370					48	146951	268.118	140.002	369.993				48	165224	258.441	140.001	369.997
49	142558	300.268	140.009	370					49	146649	267.431	140.004	370				49	165861	258.351	140.001	369.999
50	142570	300.278	140.002	369.999					50	146478	266.958	140.004	369.997				50	166599	258.307	140.002	370
51	142461	300.166	140.001	370					51	146587	266.611	140.001	369.998				51	167558	258.263	140.002	370
52	142237	300.09	140.008	370					52	146949	266.429	140.003	369.999				52	168007	258.274	140.001	369.998
53	141477	299.516	140.015	369.998					53	147580	266.445	140.005	369.999				53	168444	258.502	140.001	369.998
54	141168	299.2	140.003	369.999					54	148491	266.741	140.003	369.999				54	168362	258.497	140.002	370
55	140395	298.67	140.004	369.998					55	149188	267.07	140.003	369.995				55	167846	258.543	140.002	370
56	140095	298.116	140.002	369.996					56	149753	267.477	140.003	369.999				56	167118	258.552	140.001	370
57	139523	297.642	140.006	369.999					57	150353	267.854	140.001	369.998				57	166650	258.662	140.003	369.998
58	139407	297.043	140.012	369.999					58	151136	268.263	140.003	370				58	166261	259.004	140.001	369.998
59	139256	296.594	140.022	370					59	151234	268.628	140.01	370				59	166253	259.351	140.003	369.998
60	139281	296.29	140.008	369.999					60	151520	268.879	140.004	369.999				60	165495	259.706	140.006	369.999
61	139363	296.293	140.015	370					61	152450	269.54	140.005	370				61	164787	259.917	140.002	369.996
62	139325	296.531	140.008	370					62	153063	269.746	140.004	369.996				62	163511	260.331	140.002	369.999
63	139105	296.637	140.001	370					63	153569	269.932	140.004	369.996				63	162450	260.943	140.001	369.997
64	139390	296.979	140.002	369.996					64	153631	269.885	140	369.997				64	161256	261.544	140.002	369.996
65	139303	297.226	140	369.999					65	153572	269.768	140.009	370				65	159688	262.061	140.003	369.998
66	138864	297.036	140.005	369.999					66	153325	269.557	140.006	369.998				66	158291	262.64	140.001	370
67	138743	296.999	140.01	370					67	152574	269.443	140	369.996				67	156165	262.804	140.002	370
68	138502	296.741	140.003	369.999					68	151785	269.02	140.002	369.995				68	153695	262.564	140.007	369.997
69	138249	296.336	140	369.998					69	151098	268.511	140.004	369.998				69	152334	262.614	140.001	369.996
70	138138	295.937	140	369.999					70	150113	267.775	140.001	370				70	151739	262.957	140	370
71	138462	295.665	140.01	370					71	149319	267.108	140.001	369.999				71	150624	263.052	140.002	369.999
72	138857	295.68	140.003	369.998					72	148337	266.303	140	369.999				72	150044	263.067	140.008	370
73	138948	295.35	140.004	370					73	147433	265.527	140.018	369.996				73	149826	263.066	140.004	369.999
74	138994	294.958	140.007	370					74	146248	265.157	140.006	369.999				74	149381	262.864	140.001	369.998
75	139456	294.738	140.008	369.999					75	145131	264.763	140	369.998				75	148791	262.848	140.009	370
76	139585	294.437	140.001	369.999					76	144218	264.5	140.001	369.998				76	148290	263.039	140	369.999
77	139697	294.231	140.003	369.999					77	143375	264.32	140.003	370				77	148135	262.82	140.001	369.993
78	139739	294.061	140.014	369.999					78	142585	264.113	140.001	369.997				78	148008	262.638	140.001	369.999
79	139851	294.042	140.025	370					79	141969	264.032	140.004	370				79	147795	262.318	140.002	369.998
80	139751	293.916	140.008	369.998					80	141475	264.03	140	370				80	147836	262.04	140.002	370
81	140035	293.851	140.016	369.999					81	140932	264.245	140	369.998				81	147753	261.446	140.004	369.997
82	140163	293.734	140.013	369.999					82	140471	264.347	140.008	369.996				82	147526	260.576	140.002	369.998
83	140651	293.735	140.004	370					83	139959	264.383	140.001	369.997				83	147002	259.697	140.004	369.999
84	140898	293.562	140.002	370					84	139908	264.681	140.009	369.996				84	147061	258.881	140.001	369.999
85	140786	293.2	140.003	369.999					85	140300	265.055	140.001	369.999				85	146447	257.82	140.005	370
86	140630	292.872	140.003	370					86	141180	265.494	140.003	369.999				86	145609	256.538	140	370
87	140226	292.391	140.003	369.998					87	141894	265.609	140.001	369.998				87	144916	255.637	140.005	369.999
88	140238	292.344	140.001	369.999					88	142276	265.653	140.004	369.998				88	144593	255.505	140.001	369.999
89	140627	292.427	140	369.998					89	142580	265.726	140.002	370				89	144402	255.472	140.002	369.999
90	140878	292.4	140	369.998					90	142910	265.783	140	369.997				90	144059	255.638	140	369.995
91	141590	292.739	140.003	369.996					91	143007	265.791	140	369.998				91	143739	255.756	140.002	369.99
92	142456	292.793	140.001	370					92	143228	265.71	140.002	369.994				92	143141	255.935	140.021	369.998
93	142852	292.827	140.005	369.992					93	143593	265.77	140.004	369.999				93	142414	256.319	140	369.997
94	143440	292.831	140.007	369.998					94	144037	265.724	140	369.999				94	141632	256.519	140.001	369.998
95	143769	292.833	140.007	369.996					95	144415	265.494	140.002	369.997				95	140522	257.007	140.006	369.994
96	144288	292.898	140.001	369.999					96	144797	265.078	140.004	369.999				96	139401	257.407	140.003	369.998
97	144531	293.003	140.004	370					97	145330	264.861	140	369.999				97	138467	257.867	140.001	369.998
98	144878	293.176	140.002	370					98	145599	264.656	140	369.999				98	137882	258.01	140	369.999
99	145370	293.205	140.005	369.997					99	145579	264.394	140.002	369.999				99	137389	257.945	140.001	370
100	145910	293.268	140.011	369.998					100	145524	264.131	140	370				100	137094	257.959	140.008	370
101	146298	293.186	140.005	370					101	145392	263.724	140.003	369.997				101	136937	257.854	140.002	369.999
102	146962	293.03	140.002	370					102	145422	263.368	140	369.999				102	137005	258.088	140	369.997
103	147157	292.649	140.001	369.999					103	145594	263.043	140.003	370				103	137519	258.794	140.003	370
104	147677	292.082	140.005	369.999					104	146007	262.712	140.003	370				104	138113	258.966	140.005	369.999
105	148395	291.658	140	369.999					105	147064	262.355	140.001	370				105	139000	259.059	140.001	369.999
106	149278	291.174	140.01	370					106	148326	261.894	140.001	369.998				106	139457	258.626	140.002	369.998
107	150365	290.714	140.008	369.998					107	149753	261.605	140.002	369.999				107	139810	257.932	140.004	369.997
108	151273	290.359	140.002	369.999					108	151067	261.491	140.001	370				108	139546	257.523	140.002	369.999
109	152382	290.358	140.004	369.999					109	152004	261.64	140.002	370				109	139035	257.07	140.004	369.998
110	153290	290.699	140.01	369.997					110	152759	261.608	140.001	369.997				110	138223	256.437	140	370
111	153860	291.099	140.009	369.998					111	152788	262.17	140.002	369.999				111	137303	255.537	140.001	369.999
112	154577	291.681	140.008	369.998					112	152303	262.931	140.002	370				112	136179	254.73	140.001	369.998
113	155073	292.294	140	369.999					113	151757	263.81	140.001	369.999				113	134746	253.955	140.001	369.999
114	154698	292.591	140.004	369.997					114	151469	264.481	140.01	369.995				114	133120	253.388	140.001	369.998
115	154458	292.739	140.004	369.999					115	151322	264.857	140.003	369.999				115	132007	253.185	140.003	369.998
116	154143	292.705	140.007	370					116	151571	264.992	140.001	369.997				116	130787	252.878	140.001	369.998
117	153789	292.647	140.006	369.999					117	151987	265.165	140.001	369.999				117	129491	252.479	140	369.999
118	153909	292.658	140.001	370					118	152625	265.19	140.007	369.999				118	128162	252.097	140.001	369.999
119	153925	292.42	140.033	369.999					119	153484	265.158	140.002	369.999				119	127236	252.009	140.008	369.998
120	153987	292.341	140.012	369.999					120	154275	265.141	140.003	369.995				120	126952	251.912	140.001	369.999
121	154287	292.381	140.017	369.999					121	154964	265.231	140.004	369.998				121	126771	251.693	140.001	369.999
122	154580	292.311	140.009	369.999					122	155691	265.264	140.006	369.999				122	126928	251.723	140.001	369.998
123	154702	292.202	140	370					123	156484	265.169	140.001	369.999				123	127157	252.012	140	369.994
124	154875	292.21	140.006	370					124	157628	265.364	140.001	369.996				124	127161	252.447	140.004	369.995
125	154712	292.151	140.002	369.999					125	158530	265.377	140.001	369.998				125	127248	252.692	140	369.999
126	154177	292.208	140.016	370					126	159714	265.115	140.005	370				126	127392	252.663	140.003	369.994
127	153695	292.316	140.004	369.997					127	160665	264.738	140.002	369.999				127	127751	252.921	140.001	369.999
128	153834	292.939	140.021	369.999					128	161449	264.474	140	369.998				128	127950	253.359	140.001	369.997
129	154286	293.625	140	370					129	162507	264.732	140.004	369.998				129	128243	253.73	140.004	369.998
130	154913	294.171	140.008	369.999					130	163757	265.378	140	369.998				130	128968	253.999	140.001	370
131	155491	294.642	140.001	370					131	164463	266.031	140.003	369.997				131	129430	253.88	140.001	369.996
132	155944	295.106	140.012	369.999					132	165292	266.928	140.001	369.997				132	130164	253.392	140.002	370
133	156165	295.39	140.002	369.999					133	165717	267.846	140.001	369.997				133	131113	252.783	140.001	369.999
134	156455	295.749	140.005	369.996					134	165862	268.273	140	370				134	131709	252.788	140.004	369.986
135	156603	296.004	140.007	370					135	165368	268.261	140.001	369.996				135	132564	252.796	140.001	369.995
136	156875	296.384	140.001	369.998					136	165332	268.364	140.007	369.999				136	133264	252.784	140.001	370
137	157003	296.814	140.013	369.997					137	165406	268.656	140.001	369.999				137	133565	253.162	140.003	369.999
138	157215	296.952	140.004	370					138	165207	269.043	140.001	369.998				138	133238	253.521	140.001	369.997
139	157153	297.059	140.004	369.999					139	164819	269.441	140.005	369.996				139	133120	253.924	140	370
140	157568	297.593	140.007	370					140	164225	269.66	140.004	369.998				140	133056	254.241	140	369.999
141	158148	298.106	140.001	369.999					141	163390	270.102	140.005	370				141	133262	254.652	140.004	369.999
142	158374	298.455	140.002	369.998					142	162824	270.446	140.005	370				142	133643	255.044	140.002	370
143	158414	298.891	140.008	369.999					143	162556	270.612	140.003	369.999				143	134189	255.424	140.001	369.997
144	158283	299.425	140.002	369.997					144	162150	270.391	140	369.998				144	134482	255.802	140	369.999
145	157974	299.847	140.001	370					145	162122	270.233	140.002	370				145	134598	256.03	140.001	369.999
146	157183	300.259	140	369.999					146	161903	269.888	140	369.999				146	134959	255.869	140.001	369.996
147	156757	300.498	140.003	369.999					147	161275	269.16	140.001	369.999				147	135304	255.264	140.002	370
148	156035	300.571	140.002	369.997					148	160803	268.239	140	370				148	136097	254.801	140.001	369.996
149	155243	300.428	140.001	369.996					149	160266	267.419	140.001	370				149	137022	254.299	140.001	370
150	154711	300.224	140.014	370					150	159841	266.651	140.003	369.999				150	138417	253.967	140.001	369.999
151	154668	300.063	140.004	370					151	159464	265.91	140.001	369.999				151	140141	254.076	140.002	369.999
152	154646	299.819	140.002	369.998					152	159438	265.337	140	369.999				152	141516	254.15	140.002	370
153	154489	299.393	140.002	369.999					153	159257	264.975	140.002	369.999				153	142659	254.37	140.001	370
154	154054	298.732	140.007	369.999					154	159019	264.781	140.002	369.998				154	143531	254.641	140.001	369.999
155	153310	298.067	140.001	369.999					155	158522	264.287	140.003	370				155	144458	254.49	140.002	369.999
156	152849	297.468	140.002	369.999					156	158058	263.966	140.002	369.997				156	145115	254.238	140.004	370
157	152737	296.97	140.011	369.998					157	157311	263.522	140.003	370				157	145820	254.236	140.003	369.999
158	152417	296.569	140	369.998					158	156919	263.415	140	369.993				158	146692	254.114	140	369.999
159	152087	296.113	140.006	369.999					159	156486	262.895	140.005	369.999				159	147629	253.784	140.003	369.999
160	151678	295.481	140.005	370					160	155946	262.474	140.001	370				160	148700	253.822	140.003	369.997
161	151247	294.873	140.005	369.998					161	155543	262.206	140.002	369.999				161	149893	253.741	140	369.999
162	151057	294.393	140	369.999					162	155026	262.406	140	370				162	151117	253.962	140.001	369.998
163	151025	293.952	140.006	369.997					163	155061	262.74	140	370				163	152461	254.045	140.003	369.998
164	150997	293.588	140.002	369.999					164	155008	263.275	140	369.998				164	153733	254.334	140.002	369.996
165	151143	293.25	140.001	369.999					165	155013	263.575	140.002	369.999				165	154421	254.805	140.004	369.998
166	150942	292.952	140.005	370					166	155405	264.048	140.001	369.998				166	155042	255.375	140.009	369.999
167	150696	292.717	140.001	369.998					167	155820	264.443	140.002	370				167	155371	256.033	140.001	369.995
168	150388	292.77	140	369.999					168	155867	264.551	140.002	369.999				168	155669	256.621	140	369.998
169	149920	292.897	140.001	370					169	156049	264.672	140.002	369.999				169	155939	257.134	140.003	369.999
170	149850	293.187	140	370					170	156200	264.526	140.001	369.999				170	156521	257.573	140.001	369.994
171	149858	293.424	140.001	369.997					171	155961	264.283	140.002	370				171	156963	258.005	140.002	369.998
172	150034	293.631	140.004	369.999					172	155881	264.452	140.001	369.997				172	157260	258.431	140.003	369.999
173	150223	293.817	140	369.999					173	156091	264.806	140.003	369.999				173	157337	258.603	140.001	370
174	150648	294.045	140.004	370					174	156648	265.301	140.002	369.998				174	157597	258.986	140.002	369.997
175	150941	294.235	140.001	370					175	156694	265.727	140.003	369.993				175	157623	259.395	140.001	369.997
176	151488	294.449	140.006	370					176	156671	265.992	140	369.998				176	157745	259.694	140.001	369.998
177	151625	294.513	140.001	369.999					177	156607	266.311	140.007	369.998				177	157594	260.161	140	369.999
178	151794	294.763	140.001	369.999					178	156456	266.536	140.006	369.995				178	157689	260.346	140.003	370
179	151753	295.026	140.001	369.998					179	156416	266.883	140.005	370				179	158441	260.482	140.001	369.997
180	151701	295.144	140	369.995					180	156316	267.108	140.001	369.996				180	158714	260.422	140.001	369.998
181	151825	295.189	140.008	369.999					181	156317	267.284	140.001	370				181	158837	259.967	140	369.996
182	151654	294.973	140.004	369.999					182	156076	267.252	140.008	369.996				182	158834	259.974	140	370
183	151592	294.822	140.003	370					183	155739	267.435	140	369.996				183	159066	260.001	140.001	370
184	151834	294.69	140.003	369.993					184	155909	267.759	140.003	370				184	159034	259.587	140.003	370
185	151734	294.572	140.011	369.998					185	156230	268.143	140.007	369.999				185	158825	259.019	140	369.999
186	151526	294.663	140.01	369.999					186	156480	268.775	140	369.999				186	158562	258.678	140.002	369.999
187	151324	294.71	140.004	369.997					187	156882	269.452	140.001	369.999				187	158276	258.27	140.003	369.997
188	150648	294.695	140.002	369.998					188	157137	269.966	140.004	369.998				188	157694	257.811	140.002	369.994
189	150057	294.724	140	370					189	157321	270.383	140.003	369.998				189	156844	257.199	140.001	369.998
190	149764	294.724	140.001	369.999					190	157327	270.744	140.002	370				190	155758	256.533	140.001	369.993
191	149569	294.807	140.01	369.999					191	157543	270.631	140.004	369.999				191	154251	255.77	140	369.994
192	149396	294.809	140.002	369.999					192	157543	270.458	140.003	369.999				192	153057	255.389	140.001	370
193	149165	294.974	140.003	369.999					193	157679	270.374	140.004	369.999				193	152512	255.311	140.001	370
194	149108	295.152	140.002	369.999					194	157727	270.503	140.006	369.999				194	152027	255.416	140.003	369.999
195	149169	295.531	140	370					195	157977	270.516	140.003	370				195	151595	255.191	140.002	369.999
196	149277	295.748	140.004	370					196	158466	270.597	140.004	369.999				196	151164	255.03	140.002	370
197	149420	295.984	140.002	369.998					197	159050	270.539	140.003	370				197	151478	254.93	140.001	369.999
198	149200	296.289	140.005	370					198	159307	270.633	140	370				198	151071	254.685	140	369.996
199	149627	296.757	140.006	369.997					199	159168	270.57	140.003	370				199	150978	254.557	140.001	369.998
200	149722	296.911	140	369.999					200	158989	270.607	140.003	369.999				200	151198	255.038	140	369.998
201	149287	297.11	140.006	370					201	158646	270.8	140	369.994				201	152019	255.582	140.006	369.998
202	149350	297.473	140.008	369.999					202	158393	270.913	140.001	370				202	152433	255.869	140	370
203	149574	297.868	140.002	369.996					203	158303	271.091	140.004	370				203	151989	255.857	140.001	369.997
204	149414	298.101	140.001	369.998					204	157855	271.272	140.001	370				204	151716	255.819	140.001	369.999
205	148800	298.303	140.007	369.999					205	157125	271.647	140.001	369.997				205	151074	255.673	140	369.996
206	148648	298.569	140.003	369.999					206	156222	271.787	140.003	369.999				206	150618	255.603	140.001	369.998
207	148614	298.919	140.012	370					207	154932	271.607	140	369.999				207	150521	255.605	140.003	369.997
208	148103	299.07	140.004	370					208	153618	271.412	140.019	369.999				208	150283	255.528	140.001	369.998
209	147695	299.323	140.012	369.998					209	152255	271.198	140	369.999				209	150446	255.415	140	369.998
210	146950	299.273	140.002	370					210	150737	271.226	140.007	369.994				210	150004	255.562	140	369.999
211	146232	299.212	140.009	369.996					211	149574	271.399	140.005	370				211	149728	255.885	140.006	369.999
212	145626	299.345	140.001	370					212	148254	271.56	140	369.999				212	149528	256.182	140.001	370
213	144626	299.358	140.003	370					213	147434	271.782	140.005	369.998				213	149149	256.386	140	369.996
214	143835	299.305	140.003	369.998					214	146842	271.909	140.004	370				214	149045	256.11	140.002	369.999
215	142985	299.267	140.008	370					215	146449	272.054	140.009	370				215	149419	256.234	140.001	369.998
216	141871	299.058	140.019	369.999					216	146022	271.959	140.007	369.999				216	149738	256.207	140	369.999
217	141202	298.972	140	369.999					217	145822	271.801	140.003	369.999				217	150254	256.199	140.001	369.998
218	140561	298.909	140.01	369.999					218	145402	271.801	140.001	369.999				218	150883	256.194	140.001	369.996
219	140062	298.832	140.003	369.999					219	145459	271.927	140.001	369.998				219	151185	256.163	140.002	369.999
220	139593	298.578	140.014	370					220	145433	271.852	140.001	369.998				220	151260	255.925	140.001	369.998
221	139246	298.44	140.006	369.999					221	146041	271.886	140.007	369.998				221	151078	255.975	140	369.997
222	139237	298.586	140.006	370					222	146181	271.829	140	369.996				222	150998	256.097	140.001	369.998
223	139012	298.773	140.015	370					223	145966	272.197	140.004	369.999				223	151293	256.388	140.001	369.998
224	138889	298.769	140.001	369.999					224	145650	272.876	140.011	369.999				224	151805	255.892	140	369.999
225	138783	298.874	140.02	369.997					225	145421	273.109	140.013	369.999				225	152749	255.366	140.004	369.999
226	138637	298.876	140.001	369.998					226	145431	273.322	140.004	369.997				226	153623	254.989	140.001	369.995
227	137941	298.762	140.004	369.999					227	145266	273.328	140.007	369.994				227	154659	254.58	140.001	369.999
228	137539	298.859	140.011	369.999					228	145337	273.276	140.007	369.998				228	155064	254.245	140.002	369.999
229	137329	298.818	140.003	369.998					229	145316	273.32	140.004	369.999				229	155119	254.071	140.003	369.999
230	137397	298.959	140.014	369.999					230	145618	273.339	140.004	369.999				230	155109	254.3	140	370
231	137696	299.021	140.009	370					231	145889	272.974	140.003	369.999				231	154882	254.391	140.005	369.998
232	137845	299.034	140.011	370					232	146082	272.603	140.001	369.999				232	155119	254.665	140	369.999
233	137804	298.996	140.006	369.999					233	146273	272.095	140.001	369.998				233	155039	254.689	140.002	369.996
234	137883	298.7	140	369.999					234	146458	271.741	140.002	369.999				234	154923	254.936	140	370
235	138156	298.493	140.007	369.999					235	146642	271.31	140.003	369.999				235	154978	254.847	140.001	369.999
236	138746	298.274	140.006	370					236	146763	270.923	140.003	369.995				236	154937	254.712	140.002	370
237	139005	297.875	140.003	369.998					237	146990	270.377	140.001	369.998				237	154471	254.071	140.003	369.999
238	139365	297.371	140	370					238	147043	269.808	140.003	369.999				238	154244	253.444	140.001	369.998
239	139807	296.705	140.002	369.998					239	147239	268.872	140.003	369.999				239	153966	253.21	140.005	369.992
240	140445	296.067	140.023	370					240	147721	268.358	140.007	369.999				240	153937	253.068	140.002	370
241	141281	295.709	140.005	369.996					241	148301	267.96	140.007	369.997				241	153641	252.738	140	369.995
242	142010	295.6	140	369.999					242	148992	267.607	140.004	369.998				242	153761	252.641	140.005	369.999
243	142606	295.405	140.018	370					243	150098	267.546	140.002	370				243	153917	252.772	140.001	369.999
244	143279	295.189	140.008	370					244	150717	267.565	140.007	369.997				244	153588	252.691	140.005	370
245	143928	295.352	140.017	370					245	151960	267.689	140.001	370				245	153112	252.429	140.004	369.997
246	144512	295.749	140	369.998					246	153164	268.011	140.001	369.995				246	152619	252.587	140.001	370
247	145012	296.046	140.007	369.999					247	154068	268.525	140.005	369.999				247	152279	252.768	140.002	369.999
248	145103	296.517	140.004	369.999					248	154994	269.084	140.001	369.999				248	151965	253.217	140.002	369.997
249	145193	297.209	140.002	370					249	155885	269.762	140.001	370				249	151713	253.592	140.001	370
250	145001	297.763	140.001	370					250	156553	270.282	140	369.999				250	151586	253.595	140.005	369.997
251	144714	298.215	140.004	369.999					251	157329	271.068	140.001	370				251	151178	253.603	140.004	369.999
252	144026	298.273	140.015	370					252	158187	271.741	140.002	369.996				252	151300	253.697	140	369.999
253	143841	298.094	140.009	369.994					253	158586	272.433	140.002	369.999				253	151393	253.722	140.003	370
254	144138	297.866	140.004	369.999					254	159074	273.247	140.002	370				254	151506	254.001	140.002	370
255	144462	297.23	140.003	370					255	159831	273.835	140.006	369.998				255	151394	254.046	140	369.999
256	144934	297.149	140.004	369.997					256	160610	274.162	140	369.999				256	151211	254.177	140	370
257	145574	297.448	140.007	369.999					257	161797	274.144	140.006	369.999				257	151402	254.475	140.003	369.999
258	145951	297.997	140.005	369.999					258	163276	273.732	140.003	370				258	152071	254.758	140	369.998
259	146168	298.423	140.004	370					259	164590	273.113	140.003	370				259	152738	254.871	140.001	369.999
260	146205	298.739	140.007	370					260	165847	272.654	140.001	370				260	152858	255.366	140.002	370
261	146615	298.895	140.007	369.998					261	166897	272.33	140.002	369.999				261	153109	255.91	140.002	370
262	147155	299.088	140.015	370					262	167791	271.918	140.005	369.998				262	153226	255.919	140	369.999
263	147797	299.093	140.002	370					263	168747	271.555	140.001	370				263	153575	255.573	140.008	370
264	148655	299.235	140.011	369.999					264	169779	271.627	140.009	369.999				264	154303	255.405	140	370
265	149295	299.04	140.023	369.998					265	170926	271.999	140.004	370				265	155051	254.999	140.001	369.999
266	150239	299.094	140	369.995					266	172547	272.599	140.002	369.996				266	155945	254.996	140	369.999
267	151495	299.121	140.009	369.998					267	173852	273.027	140.002	369.998				267	156629	254.776	140.005	369.994
268	152542	299.11	140.006	369.999					268	175069	273.806	140	369.998				268	157339	254.543	140.001	369.997
269	154092	299.686	140.012	369.998					269	176445	274.936	140.029	369.999				269	158188	254.382	140.002	369.998
270	155260	300.202	140.001	370					270	177796	275.981	140.001	369.999				270	158903	254.067	140.001	369.996
271	156172	300.819	140.003	369.999					271	178064	276.413	140.001	369.998				271	159662	253.902	140.001	369.998
272	156994	301.732	140	370					272	177748	276.228	140.004	369.997				272	160544	253.95	140.005	369.999
273	157160	302.479	140	369.999					273	177001	275.662	140.003	369.999				273	161357	254.052	140.002	370
274	156780	302.769	140.026	370					274	176357	275.073	140.003	369.999				274	161933	253.981	140.003	370
275	155588	302.348	140.002	369.997					275	175941	274.847	140.018	369.999				275	162247	253.8	140.002	369.999
276	155010	301.963	140.022	369.999					276	175359	274.64	140.004	369.995				276	162341	253.763	140.001	369.998
277	154501	301.722	140.017	369.999					277	174479	274.43	140.002	369.999				277	162792	253.826	140.003	370
278	154228	301.554	140.008	370					278	173395	274.295	140.021	369.998				278	162994	253.828	140.009	370
279	154108	301.526	140.016	370					279	172370	274.158	140.003	369.998				279	163388	254.039	140.02	369.999
280	153831	301.506	140.009	369.999					280	171872	274.285	140.008	369.999				280	163745	254.456	140.001	370
281	153486	301.398	140.013	369.999					281	171721	274.732	140.004	369.999				281	164304	254.872	140.003	369.999
282	152729	301.138	140.008	369.999					282	171650	275.202	140.006	369.999				282	164462	254.983	140.005	369.998
283	152767	301.131	140.018	370					283	171754	275.8	140.009	369.997				283	164797	255.399	140.002	370
284	152995	301.356	140.001	369.998					284	171420	276.066	140.004	369.999				284	165516	255.998	140.003	369.996
285	153007	301.484	140.001	369.998					285	170816	275.913	140.021	369.999				285	166933	256.929	140.002	370
286	153200	301.596	140.002	369.999					286	170190	275.416	140.002	369.999				286	168954	257.796	140.002	369.999
287	153283	301.758	140.002	369.998					287	170218	274.997	140.024	369.998				287	170857	258.581	140.005	370
288	153007	301.736	140.009	370					288	170309	274.622	140.008	369.999				288	172387	258.723	140.001	369.999
289	152798	301.445	140.009	370					289	170431	274.309	140.006	369.999				289	174161	258.704	140.001	369.999
290	152689	301.015	140.006	369.998					290	170933	274.326	140.011	369.999				290	176871	258.91	140.005	369.998
291	153031	300.908	140.027	369.999					291	171391	274.138	140.003	370				291	179183	258.69	140.001	370
292	153522	300.948	140.006	369.998					292	172338	274.186	140.001	370				292	180612	258.109	140.001	369.999
293	153885	301.25	140.014	369.998					293	172806	274.052	140.012	369.999				293	182099	257.831	140.001	369.997
294	154299	301.418	140.005	369.993					294	173652	274.259	140.022	369.998				294	183255	257.821	140	369.999
295	154735	301.599	140.01	370					295	174528	274.604	140.003	370				295	183400	257.377	140.001	369.997
296	155149	301.711	140.002	369.999					296	175341	274.81	140.018	369.997				296	182594	256.628	140.005	369.999
297	155629	301.909	140.018	369.999					297	176389	274.948	140.006	369.997				297	181832	255.763	140.002	369.999
298	156063	302.002	140.014	369.998					298	177589	275.186	140.008	369.999				298	181085	255.119	140.002	369.998
299	156540	302.082	140	370					299	178871	275.518	140.01	370				299	180235	254.792	140.001	370
300	157095	302.147	140.006	370					300	179850	275.683	140.009	369.999				300	179538	254.582	140.001	369.999
301	157812	302.275	140.01	370					301	181540	276.144	140.006	369.999				301	178753	254.477	140	369.999
302	158502	302.454	140.011	369.999					302	183385	276.676	140.009	369.998				302	177453	254.196	140.003	370
303	159509	302.592	140.002	370					303	185131	277.321	140.017	369.999				303	176382	253.822	140.002	369.999
304	160667	303.018	140.002	369.999					304	186887	277.968	140.008	370				304	175424	253.721	140.002	370
305	161942	303.388	140.02	370					305	188241	278.627	140.007	369.999				305	175261	253.926	140.002	369.998
306	163783	304.036	140	369.999					306	189101	279.074	140.037	369.999				306	175172	254.175	140	370
307	165256	304.573	140.008	370					307	189568	279.501	140.015	369.998				307	175143	254.555	140.003	369.998
308	166554	305.056	140.004	369.999					308	190602	279.947	140.004	370				308	174998	254.791	140.005	370
309	167448	305.494	140.012	370					309	190853	280.098	140.002	369.999				309	174762	255.089	140	370
310	167771	305.877	140.002	369.998					310	191132	280.265	140.048	369.999				310	175045	255.803	140.001	369.999
311	168534	306.46	140.015	370					311	191260	280.185	140.007	369.998				311	175312	256.524	140.001	369.999
312	169201	306.94	140.018	370					312	191642	280.23	140.011	369.999				312	174896	257.139	140.005	370
313	169238	307.056	140.007	370					313	192282	280.314	140.019	370				313	174161	257.377	140.004	369.999
314	169795	307.177	140.056	369.999					314	192472	280.121	140	369.998				314	173577	257.435	140.001	370
315	170160	307.207	140.012	370					315	192516	279.876	140.006	369.998				315	173379	257.86	140.005	369.999
316	170785	307.296	140.011	369.999					316	192418	279.761	140	370				316	172990	258.127	140.001	369.998
317	171221	307.332	140.001	370					317	192064	279.631	140.003	370				317	173171	258.173	140.005	370
318	171768	307.163	140.029	370					318	192159	279.62	140.004	370				318	173703	258.043	140.009	370
319	172256	307.032	140.006	369.999					319	192264	279.676	140.006	370				319	174113	258.097	140	369.998
320	172664	307.098	140.007	370					320	192432	279.785	140.014	369.999				320	174760	258.145	140.001	369.999
321	172620	307.165	140.001	369.997					321	193213	280.071	140.009	370				321	175481	258.137	140.001	369.999
322	172799	307.258	140.002	369.999					322	194270	280.364	140	369.999				322	176407	258.102	140.001	369.996
323	172606	307.253	140.008	370					323	195190	280.357	140.004	370				323	176877	257.817	140.004	369.997
324	173204	307.603	140.007	369.998					324	196133	280.083	140.002	370				324	177520	257.652	140.002	370
325	173318	307.716	140.009	369.996					325	196570	279.668	140.006	370				325	178269	257.549	140	369.998
326	173805	307.734	140.005	369.999					326	196904	279.066	140.011	370				326	179592	257.555	140.006	370
327	174485	307.55	140.026	370					327	197121	278.578	140.041	370				327	181071	257.69	140.004	370
328	174894	307.015	140.006	369.999					328	196679	277.863	140.001	369.994				328	182859	257.842	140.002	370
329	175135	306.268	140.049	369.998					329	196186	277.137	140.001	369.999				329	184576	258.158	140.002	370
330	175624	305.713	140.003	370					330	195859	276.491	140.014	369.993				330	186080	258.466	140.002	369.998
331	175592	305.122	140.021	369.999					331	195803	276.008	140.012	369.997				331	187561	258.846	140.001	369.999
332	175745	304.787	140.018	369.999					332	196110	275.676	140.011	369.999				332	188622	259.185	140.001	369.997
333	175986	304.518	140.003	369.999					333	197058	275.81	140.002	370				333	189704	259.643	140.006	369.999
334	176431	304.418	140.041	369.999					334	198074	276.011	140.002	369.997				334	190216	259.696	140.011	369.997
335	176671	304.366	140.049	370					335	199398	276.457	140.005	369.998				335	190755	259.619	140.004	369.998
336	177304	304.591	140.011	369.999					336	200610	276.89	140.015	369.999				336	190991	259.697	140.003	369.999
337	177875	304.869	140.065	370					337	201411	277.073	140.011	369.997				337	191411	259.759	140.003	369.999
338	178310	305.169	140.004	369.999					338	201864	277.102	140.007	369.999				338	191960	259.831	140.001	369.999
339	178537	305.485	140.037	369.998					339	202590	277.32	140.001	369.998				339	192682	260.02	140.004	369.997
340	178747	305.742	140.011	369.997					340	203049	277.508	140.016	370				340	193614	260.375	140.002	370
341	179415	306.062	140.05	369.999					341	203681	277.81	140.027	370				341	194331	260.601	140.003	369.999
342	179700	306.262	140.039	370					342	204139	278.102	140.04	369.998				342	194716	260.706	140.008	369.998
343	179955	306.476	140.029	369.998					343	204701	278.507	140	369.999				343	194986	260.753	140.004	369.997
344	180436	306.763	140.004	369.999					344	204803	278.887	140.004	370				344	195082	260.565	140.002	369.999
345	180840	306.969	140.012	369.999					345	204805	279.359	140.01	369.999				345	195056	260.318	140.004	369.998
346	181087	307.162	140.013	369.999					346	204607	279.811	140.011	369.999				346	195201	260.212	140.009	369.994
347	180951	307.379	140.007	370					347	204536	280.203	140.001	369.998				347	195222	260.07	140.001	369.998
348	180300	307.458	140.099	370					348	204600	280.673	140.055	369.999				348	195117	259.972	140.002	369.999
349	179659	307.69	140.054	369.998					349	204797	281.099	140.001	369.998				349	194910	259.869	140.007	369.997
350	179054	307.981	140.008	370					350	204567	281.472	140.007	370				350	194593	259.612	140.006	369.999
351	178847	308.367	140.008	369.999					351	204276	281.908	140.064	369.999				351	195019	259.583	140	370
352	178720	308.702	140.051	370					352	203913	282.453	140.022	369.998				352	195348	259.312	140.001	369.998
353	178362	308.89	140.055	369.999					353	203205	282.734	140.001	369.997				353	195759	258.55	140.003	369.996
354	177981	309.117	140.003	370					354	202392	283.04	140.003	370				354	195918	257.81	140.004	370
355	177264	309.272	140.023	369.999					355	201257	283.507	140.028	369.999				355	196197	257.327	140.002	370
356	176336	309.346	140.002	370					356	199840	284.078	140.03	369.999				356	196428	256.959	140.003	370
357	175570	309.539	140	369.999					357	197673	284.387	140.009	369.998				357	196547	256.475	140.008	369.998
358	174559	309.86	140.038	370					358	196161	284.975	140.046	370				358	197581	256.323	140.001	369.998
359	172455	310.003	140.142	370					359	194481	285.421	140.004	369.996				359	198447	256.186	140.007	370
360	170369	310.09	140.011	370					360	192625	285.82	140.117	369.999				360	199445	256.13	140.004	369.998
361	168233	310.186	140.024	369.999					361	190364	286.048	140.022	369.999				361	200796	256.322	140.001	370
362	166356	310.323	140.008	370					362	188435	286.309	140.092	370				362	201479	256.128	140.003	369.999
363	164495	310.338	140.057	369.999					363	186746	286.689	140.022	370				363	201927	255.93	140.002	370
364	162040	310.268	140.03	369.999					364	184239	286.65	140.006	370				364	202281	255.688	140.003	369.998
365	159676	310.119	140.075	369.998					365	181842	286.732	140.079	369.999				365	202650	255.531	140.003	369.996
366	158212	310.217	140.023	369.999					366	179656	286.674	140.03	369.999				366	202985	255.486	140	370
367	156522	310.287	140.013	369.999					367	177564	286.545	140.007	370				367	203484	255.633	140	369.998
368	154823	310.243	140.029	370					368	175777	286.431	140.03	369.999				368	204456	256.052	140.011	369.999
369	152895	310.045	140.032	370					369	174272	286.259	140.017	370				369	205349	256.405	140.004	369.999
370	151414	309.987	140.069	369.998					370	172885	286.014	140	370				370	205996	256.732	140.013	369.999
371	150308	310.036	140.033	369.999					371	171929	286.054	140.003	369.997				371	206344	256.942	140.008	369.999
372	149477	310.091	140.014	369.999					372	170974	286.202	140.02	369.999				372	207095	257.135	140.007	370
373	148558	309.96	140.003	370					373	170097	286.318	140.028	370				373	207603	257.354	140.001	369.994
374	147118	309.598	140.038	369.998					374	169299	286.349	140.039	370				374	208234	257.811	140.007	369.999
375	145902	309.441	140.007	370					375	168632	286.394	140.011	370				375	208737	258.533	140.005	369.999
376	145015	309.374	140.027	370					376	168084	286.471	140.041	369.999				376	208853	259.253	140	369.999
377	144308	309.335	140.005	369.997					377	167807	286.646	140.006	370				377	208637	259.996	140.002	369.996
378	143827	309.311	140.031	370					378	167286	286.638	140.011	369.999				378	207727	260.473	140.008	370
379	143434	309.144	140.04	369.998					379	166703	286.619	140.006	369.999				379	206892	261.042	140.002	370
380	142961	309.141	140.152	369.999					380	165925	286.365	140.022	369.999				380	205785	261.753	140.001	369.999
381	142786	309.387	140.133	370					381	165344	286.129	140.019	370				381	204828	262.549	140.001	369.999
382	142169	309.383	140.01	370					382	165078	285.965	140.028	370				382	203309	262.98	140.001	369.999
383	141761	309.493	140.059	369.998					383	164961	285.814	140.054	369.999				383	201743	263.559	140.008	369.999
384	141104	309.408	140.159	370					384	165045	285.434	140.037	370				384	200360	263.712	140.006	369.999
385	141367	309.354	140.01	369.999					385	165183	285.007	140.007	369.998				385	198988	263.864	140.005	369.998
386	141550	309.137	140.022	369.999					386	165394	284.605	140.012	369.998				386	197262	263.964	140.002	370
387	141756	308.814	140.055	369.998					387	165884	284.269	140.029	369.998				387	195799	264.127	140.014	369.998
388	142308	308.566	140.042	370					388	166436	283.972	140.007	369.999				388	194017	264.191	140.009	369.999
389	142828	308.226	140.006	370					389	166917	283.55	140.002	369.999				389	192548	264.23	140.001	369.999
390	143625	307.958	140.03	370					390	167325	283.139	140.012	370				390	191066	264.444	140.002	369.999
391	144395	307.649	140.009	370					391	167711	282.772	140.02	370				391	189690	265.044	140.006	370
392	144810	307.222	140.019	369.999					392	168619	282.546	140.022	369.999				392	188053	265.622	140.009	370
393	145687	306.968	140.001	369.999					393	169312	282.312	140.011	369.999				393	186184	265.864	140.006	369.998
394	146516	306.798	140.026	370					394	170171	282.243	140.062	369.999				394	184688	266.28	140.006	370
395	147852	306.742	140.049	370					395	171146	282.194	140.029	369.998				395	183343	266.767	140.004	369.999
396	149124	306.674	140.06	370					396	172632	282.174	140.092	369.997				396	181659	267.1	140.002	370
397	150151	306.61	140.003	370					397	173982	282.026	140.018	369.998				397	180403	267.397	140.001	369.999
398	151039	306.59	140.002	369.998					398	174905	281.529	140.013	370				398	179363	267.643	140.003	369.999
399	152417	306.649	140.004	369.999					399	175559	280.966	140.015	369.999				399	178494	267.695	140.012	369.999
400	153134	306.31	140.015	369.998					400	176043	280.455	140.004	369.999				400	177680	267.532	140.001	370
401	154136	306.047	140.019	370					401	176807	280.009	140.024	370				401	176715	267.422	140.004	370
402	154670	305.683	140.054	370					402	177468	279.583	140.004	369.999				402	175914	267.169	140.003	369.998
403	155526	305.649	140.018	370					403	178320	279.233	140.002	369.999				403	175201	267.12	140.001	369.996
404	156315	305.517	140.056	370					404	179166	278.855	140.003	369.998				404	175091	267.234	140.014	369.999
405	156710	305.167	140.03	370					405	180133	278.574	140.005	369.999				405	175019	267.024	140.003	370
406	157009	304.944	140.003	370					406	181263	278.358	140.016	370				406	174698	266.389	140	369.997
407	157701	304.745	140.017	369.998					407	182399	278.064	140.004	369.998				407	174567	265.888	140.005	370
408	157936	304.467	140.002	370					408	183884	277.917	140.006	369.994				408	174625	265.235	140.033	370
409	158682	304.298	140.01	369.999					409	184897	277.517	140.002	370				409	174912	264.573	140	369.999
410	160058	304.34	140.01	369.998					410	186051	277.157	140.004	369.999				410	175369	264.121	140	370
411	161389	304.42	140.014	370					411	187020	276.59	140.016	370				411	175804	263.82	140.009	370
412	162901	304.345	140.008	370					412	187787	276.043	140.009	369.998				412	176421	263.707	140.006	369.999
413	164165	304.18	140.035	370					413	188319	275.576	140.002	369.999				413	177281	263.385	140.012	369.998
414	164859	303.641	140.019	369.998					414	188772	275.269	140.027	369.996				414	178227	263.122	140.001	369.996
415	165132	303.062	140.019	369.999					415	189213	275.049	140.003	369.995				415	178919	262.65	140.008	369.997
416	165208	302.507	140.053	370					416	189408	274.523	140.001	370				416	179114	262.113	140.008	369.998
417	165451	301.916	140.025	369.999					417	189996	274.194	140.027	369.999				417	179799	261.992	140.002	369.999
418	165753	301.429	140.008	370					418	190147	273.925	140.006	369.999				418	180520	262.073	140.002	370
419	166034	301.048	140.012	370					419	190383	273.844	140.008	370				419	181393	262.175	140.012	370
420	166381	300.985	140.018	369.999					420	190186	273.822	140.005	370				420	182123	262.132	140.005	369.994
421	166559	301.13	140.01	370					421	189659	273.852	140.031	370				421	182673	262.107	140.005	369.999
422	166731	301.3	140.027	369.999					422	188509	273.812	140.007	370				422	183027	261.805	140.003	369.999
423	166396	301.409	140.053	370					423	187827	273.879	140.014	369.999				423	183177	261.434	140.002	370
424	165841	301.544	140.025	369.997					424	187333	274.153	140.005	369.997				424	183405	261.339	140.004	369.998
425	165579	301.56	140.032	369.999					425	186834	274.365	140.003	369.996				425	183497	261.1	140.003	369.997
426	165295	301.475	140.026	370					426	186544	274.697	140.003	369.995				426	183271	260.9	140.007	369.999
427	165000	301.598	140.005	369.998					427	185985	274.9	140.007	370				427	183394	260.716	140.004	370
428	164282	301.743	140.02	369.999					428	185438	275.005	140	369.999				428	183711	260.873	140	370
429	163993	302.087	140.021	370					429	184786	275.116	140.006	369.995				429	184147	260.906	140.002	369.998
430	163727	302.445	140.01	369.998					430	184749	275.559	140.005	369.999				430	184683	260.922	140.012	370
431	163819	302.719	140.004	370					431	184790	276.024	140.006	369.998				431	185366	260.559	140.001	369.999
432	163859	303.073	140.014	369.998					432	184974	276.618	140.024	369.999				432	185859	260.009	140.007	369.999
433	164072	303.447	140.177	369.999					433	184846	277.223	140.006	369.999				433	186650	260.041	140.001	370
434	164359	303.754	140.036	370					434	185170	277.639	140.012	370				434	187133	260.095	140.003	370
435	164547	304.011	140.023	370					435	185781	277.908	140.016	369.999				435	187531	260.105	140.001	369.999
436	164365	304.144	140.064	370					436	186282	277.969	140.001	369.998				436	187394	259.958	140.008	369.999
437	164568	304.469	140	369.999					437	187097	277.918	140	369.998				437	187763	259.888	140.003	369.998
438	165280	304.902	140.008	370					438	188053	277.811	140.005	370				438	187672	259.699	140.011	369.999
439	165753	305.114	140.018	370					439	188944	277.731	140.005	369.997				439	188085	259.977	140	369.998
440	166599	305.335	140.061	369.999					440	189775	277.725	140.038	370				440	188261	260.537	140.001	369.999
441	167842	305.347	140.095	369.999					441	190284	277.57	140.025	369.999				441	188100	261.089	140.002	369.999
442	169032	305.095	140.015	369.997					442	191079	277.323	140.074	369.999				442	187534	261.321	140	369.998
443	170182	304.871	140.013	370					443	191793	277.135	140.009	370				443	186702	261.373	140.003	369.994
444	171039	304.71	140.052	370					444	192351	276.757	140.029	370				444	186131	261.43	140.001	369.998
445	171815	304.534	140.073	370					445	193275	276.64	140.021	369.997				445	185372	261.604	140	370
446	172747	304.465	140.014	369.999					446	193581	276.418	140.008	369.999				446	184319	261.571	140.005	370
447	173366	304.302	140.025	369.999					447	193911	276.303	140.009	370				447	183923	261.603	140.003	369.998
448	173707	304.074	140.067	370					448	194013	276.222	140.015	369.999				448	183269	261.744	140.009	370
449	174378	304.033	140.039	370					449	194100	276.274	140.068	369.999				449	182620	261.84	140.006	369.998
450	174596	303.943	140.014	370					450	193991	276.357	140.022	369.999				450	182086	262.129	140.002	369.998
451	174554	303.809	140.037	369.999					451	194110	276.536	140.007	369.999				451	181373	262.135	140.003	369.999
452	174518	303.782	140.07	369.999					452	194331	276.768	140.003	370				452	180797	262.09	140.001	370
453	174514	303.86	140.073	370					453	193939	276.751	140.014	369.999				453	180007	261.969	140.006	370
454	174445	304.122	140.025	370					454	193823	276.94	140.037	369.999				454	179662	262.006	140.013	369.998
455	174130	304.251	140.025	369.999					455	193656	276.911	140.025	369.999				455	179337	262.062	140.001	370
456	173865	304.372	140.045	369.998					456	193509	276.803	140.057	369.998				456	179200	261.803	140.002	369.999
457	173806	304.631	140.008	369.999					457	193386	276.847	140.039	370				457	179050	261.455	140	369.999
458	173761	304.837	140.01	369.999					458	193355	277.025	140.01	369.999				458	179358	261.298	140.001	369.998
459	173696	304.959	140.008	370					459	193481	277.122	140.092	369.998				459	180257	261.27	140.001	370
460	174155	305.291	140.06	370					460	193346	276.982	140.017	369.997				460	180446	261.017	140.003	369.993
461	174346	305.559	140.012	370					461	193332	276.895	140.022	370				461	180581	260.657	140.001	369.999
462	174213	305.711	140.029	370					462	193180	276.921	140.046	369.999				462	180811	260.725	140.003	369.998
463	174314	305.894	140.044	369.999					463	192810	277.096	140.016	370				463	181137	260.921	140.001	369.999
464	174363	305.967	140.007	369.998					464	192251	277.396	140.037	370				464	181748	260.87	140.002	369.999
465	174202	306.123	140.017	370					465	192031	277.997	140.072	370				465	182034	260.654	140.004	369.999
466	173377	306.364	140.026	369.999					466	191760	278.513	140.008	369.999				466	182323	260.728	140.001	370
467	172237	306.685	140.035	369.999					467	191644	279.049	140.005	369.998				467	182647	261.065	140.005	369.999
468	171523	307.127	140.009	369.997					468	191197	279.362	140.028	369.998				468	182659	261.25	140.002	369.999
469	170429	307.385	140.008	370					469	190800	279.673	140.003	370				469	182834	261.35	140.001	369.999
470	169621	307.556	140.043	370					470	190683	279.944	140.003	369.999				470	182985	261.366	140.008	369.999
471	169059	307.577	140.025	369.997					471	190645	280.227	140.051	369.999				471	183588	261.687	140.008	370
472	168684	307.624	140.011	370					472	190542	280.377	140.038	369.999				472	183958	261.904	140.003	370
473	168329	307.866	140.055	369.999					473	190215	280.403	140.052	369.999				473	184038	261.97	140.001	369.996
474	167768	307.949	140.044	369.998					474	189976	280.318	140.02	369.999				474	183778	261.917	140.003	370
475	167422	307.922	140.037	370					475	189649	280.31	140.016	369.997				475	183549	262.041	140.003	370
476	167261	307.702	140.016	369.998					476	189622	280.422	140.054	370				476	183056	261.962	140.001	369.999
477	167033	307.495	140.027	370					477	189883	280.58	140.011	370				477	182824	261.923	140.005	369.999
478	167008	307.336	140.025	370					478	189908	280.478	140.001	370				478	182773	261.962	140.003	370
479	166751	307.101	140.008	369.999					479	189927	280.271	140.014	369.998				479	182351	261.703	140	370
480	167109	306.971	140.023	369.997					480	190661	280.149	140.012	370				480	182043	261.221	140.001	369.999
481	167786	306.792	140.004	369.999					481	191911	280.129	140.065	370				481	181943	260.922	140.001	369.998
482	168567	306.531	140.008	369.999					482	192773	280.077	140	370				482	182049	260.505	140.003	369.999
483	169584	306.322	140.014	369.999					483	193521	279.96	140.009	369.997				483	182250	260.286	140.008	369.995
484	170861	306.287	140.136	370					484	194117	279.799	140.016	369.999				484	182258	260.135	140.003	370
485	171858	306.146	140.007	370					485	194606	279.628	140.012	370				485	181943	259.703	140	370
486	173047	306.086	140.024	369.998					486	195162	279.458	140.04	370				486	181952	259.679	140.001	369.998
487	173961	305.951	140.005	370					487	195052	279.002	140.016	369.999				487	182108	259.613	140.007	370
488	174666	305.728	140.02	369.997					488	195196	278.777	140.046	369.999				488	182515	259.631	140.001	369.998
489	175150	305.354	140.027	369.998					489	195567	278.643	140.044	370				489	183386	260.015	140.003	369.999
490	175166	304.854	140	369.999					490	196325	278.681	140	369.993				490	184080	260.206	140	370
491	175585	304.45	140.006	370					491	196976	278.596	140.01	369.998				491	184745	260.471	140.009	370
492	175666	304.067	140.001	369.997					492	197587	278.617	140.059	369.999				492	185787	260.715	140.001	369.998
493	175901	303.688	140.017	369.999					493	198002	278.605	140.038	370				493	186680	260.754	140.01	369.999
494	176041	303.363	140.002	369.999					494	198597	278.683	140.009	370				494	187156	260.873	140.005	369.998
495	176151	303.125	140.003	369.999					495	199039	278.713	140.02	370				495	187367	261.023	140.001	369.999
496	176498	303.025	140.011	369.999					496	199489	278.781	140.005	370				496	187248	260.897	140.003	370
497	176938	303.063	140.048	370					497	199648	278.716	140.026	369.998				497	187276	261.022	140.005	369.997
498	177639	303.18	140.01	369.998					498	199629	278.494	140.003	369.999				498	187490	261.172	140.004	369.997
499	178375	303.263	140.015	370					499	199296	278.379	140.002	369.999				499	187641	261.339	140.008	370
500	179248	303.425	140.017	369.999					500	198839	278.382	140.012	369.999				500	188318	261.59	140.007	370
501	179667	303.462	140.013	370					501	198578	278.66	140.009	369.999				501	189652	261.983	140.007	369.999
502	180161	303.681	140.091	369.999					502	198452	279.057	140.016	369.999				502	191059	262.183	140.002	369.999
503	180110	303.751	140.002	370					503	198347	279.464	140.011	369.999				503	191703	261.852	140.003	370
504	180080	304.018	140.016	369.999					504	198274	279.915	140.011	370				504	192163	261.561	140.001	370
505	179852	304.347	140.011	370					505	198165	280.245	140.007	369.999				505	192226	261.19	140.006	369.999
506	179722	304.715	140.012	370					506	197792	280.381	140.002	369.997				506	192134	260.716	140.004	370
507	178868	304.779	140.006	370					507	197271	280.476	140.015	369.999				507	192744	260.61	140.01	369.998
508	178362	304.774	140.016	369.999					508	197257	280.953	140.05	369.999				508	193568	260.55	140.008	369.998
509	177971	304.686	140.015	369.999					509	197129	281.443	140.008	370				509	194117	260.443	140.001	370
510	177785	304.868	140.003	369.998					510	197434	282.012	140.011	370				510	194957	260.385	140.003	369.999
511	177107	305.002	140.023	369.999					511	197774	282.434	140.025	369.999				511	195715	260.163	140.003	369.999
512	176838	305.266	140.047	370					512	197514	282.511	140.009	369.994				512	196377	260.069	140.002	370
513	176703	305.658	140.015	369.999					513	197460	282.82	140.008	369.997				513	196919	259.854	140.001	369.999
514	176368	305.841	140.012	369.998					514	196922	283.451	140.013	369.999				514	197295	259.379	140	370
515	176546	306.08	140.008	369.997					515	196577	284.151	140.005	369.998				515	197823	259.062	140.001	370
516	176615	306.298	140.003	369.999					516	195794	284.717	140.005	369.999				516	198497	258.948	140.002	370
517	176461	306.721	140.004	369.999					517	194728	285.276	140.01	369.998				517	199072	258.859	140.005	369.998
518	175809	307.027	140.038	370					518	194354	285.82	140.006	369.997				518	199716	258.935	140.003	369.995
519	175236	307.357	140.013	369.999					519	193534	286.018	140.003	370				519	200369	258.738	140.002	369.999
520	174267	307.702	140.024	369.999					520	192857	286.147	140.019	370				520	200747	258.388	140.001	370
521	173842	308.164	140.007	370					521	192622	286.261	140.031	369.999				521	201055	258.343	140.006	369.999
522	172901	308.212	140.001	369.999					522	192646	286.421	140.014	369.999				522	201273	258.398	140.002	369.999
523	172109	308.201	140.022	370					523	192542	286.419	140.007	370				523	201416	258.609	140.001	369.999
524	171790	308.31	140.003	370					524	192508	286.378	140.014	369.999				524	201936	259.123	140.004	370
525	171737	308.314	140.001	369.999					525	192764	286.4	140.01	369.998				525	201576	259.149	140.001	369.997
526	171762	308.297	140	370					526	193665	286.504	140.001	369.998				526	201564	259.347	140.005	370
527	171433	307.978	140	369.997					527	193614	286.314	140.018	369.999				527	201341	259.472	140.003	369.999
528	171668	307.877	140.005	369.999					528	193076	285.817	140.005	370				528	201229	259.379	140	369.999
529	171830	307.516	140.004	370					529	192513	285.309	140.01	369.998				529	201535	259.278	140.005	369.999
530	172068	307.246	140.013	369.999					530	191599	284.811	140.005	369.996				530	201463	259.395	140.004	370
531	171477	306.72	140.007	370					531	190606	284.516	140.001	369.999				531	201538	259.971	140	369.999
532	171179	306.271	140.011	369.999					532	189300	284.388	140.002	370				532	201276	260.477	140	369.998
533	170360	305.828	140	370					533	188196	284.37	140.011	369.998				533	201341	261.008	140.003	369.999
534	169676	305.68	140.006	370					534	187105	284.455	140.01	369.998				534	201285	261.447	140.007	369.999
535	168772	305.644	140.021	370					535	186368	284.677	140.003	369.998				535	200865	261.815	140.001	369.998
536	167570	305.546	140.003	370					536	185972	285.096	140.004	369.998				536	200232	262.11	140.007	369.999
537	166761	305.8	140.001	369.999					537	185363	285.407	140.007	369.999				537	199257	262.641	140.002	370
538	166056	305.984	140.001	369.998					538	184656	285.631	140.016	370				538	198594	263.263	140.003	369.998
539	165329	306.229	140.002	369.998					539	183632	285.68	140.004	369.998				539	197965	263.904	140.004	370
540	164775	306.329	140.011	370					540	182407	285.609	140	369.999				540	197424	264.715	140.005	369.998
541	164173	306.346	140.006	370					541	180915	285.424	140.002	369.999				541	197597	265.326	140.001	369.998
542	163500	306.233	140.001	369.997					542	179160	284.941	140.001	369.999				542	197947	265.643	140.005	369.999
543	162525	305.874	140.003	369.999					543	177546	284.646	140.001	370				543	198468	265.669	140	369.999
544	161269	305.427	140.009	370					544	175977	284.428	140.001	369.998				544	199101	265.765	140.001	370
545	160145	304.813	140.007	370					545	174487	284.007	140.002	370				545	199312	265.708	140.001	369.998
546	159351	304.531	140.001	370					546	173458	283.781	140	369.999				546	199533	265.502	140.007	370
547	158694	304.276	140.005	370					547	172496	283.675	140.006	370				547	199678	265.487	140.008	369.998
548	158137	304.243	140	370					548	171692	283.546	140.001	369.998				548	199443	265.575	140.001	370
549	157365	304.229	140.005	370					549	171177	283.55	140.003	369.999				549	198814	265.627	140.012	369.998
550	156709	304.176	140	370					550	170930	283.636	140.001	370				550	197891	265.499	140.013	369.997
551	156621	304.309	140.003	370					551	170782	283.717	140.001	369.999				551	196855	265.311	140.001	370
552	156546	304.438	140.006	369.999					552	170865	283.628	140.015	369.997				552	196434	265.472	140.007	369.999
553	156644	304.458	140.014	369.997					553	171487	283.256	140.014	369.997				553	195861	265.471	140.004	369.999
554	156603	304.416	140.007	370					554	171932	283.02	140.001	369.999				554	195461	265.642	140.006	370
555	157232	304.406	140.008	370					555	172279	282.958	140.014	369.999				555	194513	265.487	140.001	369.999
556	157976	304.326	140.012	369.999					556	172595	282.934	140.011	370				556	193514	265.105	140.005	369.998
557	158567	304.448	140.034	369.999					557	172719	282.83	140.001	370				557	192720	265.007	140.004	370
558	159002	304.557	140.009	369.999					558	173144	282.734	140.01	370				558	192351	264.938	140.005	369.998
559	159229	304.505	140.016	369.998					559	173417	282.489	140.03	369.999				559	191959	264.671	140	369.999
560	159375	304.525	140	369.998					560	173887	282.199	140.011	369.999				560	191109	264.384	140.001	369.999
561	160093	304.676	140.014	369.998					561	174639	281.931	140.002	369.999				561	189802	264.164	140	369.999
562	160613	304.587	140.002	370					562	175372	281.679	140.01	370				562	188586	264.135	140.001	370
563	160757	304.438	140.004	370					563	176045	281.278	140.022	369.996				563	187415	263.839	140.003	369.999
564	161039	304.25	140.009	369.999					564	176874	281.099	140.007	369.995				564	185973	263.604	140.004	370
565	161798	304.162	140.008	370					565	177912	280.895	140.001	370				565	184425	263.339	140.012	370
566	162553	303.929	140.003	370					566	178675	280.441	140.002	369.996				566	183319	263.279	140.005	370
567	163533	303.779	140.027	369.999					567	179532	279.977	140.024	370				567	182414	262.974	140.008	369.999
568	164425	303.782	140.017	369.999					568	180171	279.426	140.006	369.997				568	182079	262.501	140.004	369.998
569	165442	303.69	140.003	369.999					569	180962	279.047	140.001	370				569	182136	262.283	140.002	369.996
570	166525	303.513	140.015	369.999					570	182003	278.678	140.015	369.997				570	182343	262.37	140	370
571	167291	303.359	140.019	369.995					571	183331	278.473	140.001	369.996				571	182124	262.255	140.009	369.996
572	167645	303.088	140	370					572	184268	278.102	140.014	369.999				572	181528	262.029	140.001	369.997
573	168504	302.983	140.006	370					573	185340	278.09	140.002	370				573	181327	261.747	140.009	369.998
574	169298	303.006	140.018	370					574	186483	278.319	140.003	369.998				574	181426	261.517	140.005	370
575	170259	302.982	140.011	369.998					575	187637	278.454	140.002	369.997				575	181853	261.41	140	369.999
576	171164	303.013	140.007	369.998					576	189014	278.674	140.01	369.999				576	181927	261.033	140.007	369.998
577	171745	303.028	140.017	370					577	190820	279.029	140	369.999				577	181998	260.699	140.002	369.998
578	172559	303.015	140.006	369.998					578	192160	279.36	140.005	370				578	182180	260.316	140.001	369.994
579	173759	303.374	140.002	370					579	193483	279.741	140.02	369.995				579	182169	260.005	140.002	369.999
580	175220	303.867	140.004	369.999					580	194676	280.246	140.002	369.999				580	182304	259.927	140	370
581	176352	304.186	140.009	370					581	195961	280.801	140	370				581	182514	259.984	140.001	369.999
582	177377	304.51	140.048	369.999					582	197002	281.286	140.014	369.996				582	183114	259.821	140.003	369.998
583	178554	304.942	140.012	369.999					583	197646	281.589	140.003	369.999				583	183515	259.38	140.002	369.996
584	179371	305.345	140.019	370					584	198554	282.032	140.005	370				584	183983	258.685	140.004	370
585	180090	305.664	140.027	369.999					585	199245	282.505	140.023	369.996				585	184357	257.956	140.003	369.999
586	180631	305.919	140.028	369.999					586	200455	283.261	140.003	370				586	184557	257.307	140.001	370
587	180997	306.194	140.002	370					587	201471	283.709	140.014	369.998				587	184958	256.606	140	369.999
588	181125	306.507	140.006	369.999					588	201587	283.581	140.006	370				588	185291	256.054	140.001	369.997
589	181047	306.749	140.008	369.999					589	201228	283.309	140.018	369.999				589	185686	255.504	140.002	369.997
590	181263	306.898	140.002	369.999					590	200693	283.036	140.001	370				590	186276	255.259	140.001	369.999
591	181329	306.812	140.009	369.999					591	200494	282.874	140.01	369.997				591	186439	255.107	140.001	370
592	181349	306.595	140.01	370					592	200328	282.671	140.024	370				592	186968	255.263	140.001	369.999
593	181523	306.39	140.004	369.999					593	200615	282.726	140.023	369.995				593	187698	255.734	140.002	369.997
594	181335	306.131	140.012	369.999					594	200647	282.634	140.018	369.999				594	188875	256.547	140.002	369.996
595	181215	305.922	140.039	369.999					595	200734	282.697	140.038	369.999				595	189816	257.295	140.001	369.999
596	180763	305.736	140.009	370					596	200868	282.771	140.015	369.999				596	190545	257.812	140.001	369.998
597	180592	305.806	140.029	370					597	201208	282.875	140.001	369.999				597	191425	258.318	140.001	369.992
598	180089	305.836	140.023	370					598	201536	283.217	140.005	369.999				598	192524	258.69	140.007	370
599	180292	306.003	140.019	369.999					599	201796	283.481	140.003	370				599	193476	258.991	140.001	369.999
600	180720	306.295	140.006	369.998					600	201669	283.56	140.002	370				600	193910	259.147	140.003	369.999
601	180990	306.625	140.019	370					601	201102	283.627	140.024	369.996				601	194513	259.697	140.001	369.998
602	180948	306.766	140.028	369.999					602	200482	283.649	140.004	370				602	194846	260.303	140	369.999
603	180446	306.722	140.01	370					603	199752	283.771	140.014	370				603	195319	261.152	140.002	370
604	179871	306.71	140.009	370					604	199590	284.101	140.004	370				604	195582	261.866	140.002	369.999
605	179572	306.827	140.003	369.999					605	199550	284.486	140.005	369.997				605	195601	262.413	140.003	370
606	179454	307.133	140.006	370					606	199216	284.645	140.023	369.998				606	195504	262.769	140.004	369.999
607	179519	307.455	140.024	369.998					607	198592	284.606	140.033	369.998				607	195502	262.763	140.002	370
608	179420	307.705	140.004	369.999					608	198008	284.478	140.013	370				608	195850	262.971	140.006	370
609	178894	307.82	140.009	369.999					609	197666	284.466	140.012	369.999				609	195625	262.972	140.001	369.999
610	178691	307.831	140.012	369.999					610	197344	284.448	140.021	370				610	195506	263.001	140.008	370
611	178416	307.863	140.003	370					611	197161	284.445	140.002	369.999				611	195480	263.129	140.003	370
612	178108	307.931	140.032	370					612	196730	284.301	140.013	370				612	195113	263.205	140.003	369.999
613	177597	307.908	140.013	369.997					613	195613	283.977	140.02	369.998				613	194719	263.165	140.005	370
614	177162	307.875	140.005	370					614	194401	283.629	140.008	369.999				614	194416	263.243	140.004	370
615	176163	307.626	140.011	370					615	193394	283.327	140.041	369.999				615	194410	263.45	140.001	369.994
616	174800	307.183	140.064	369.999					616	192264	283.016	140.01	369.999				616	194401	263.785	140.001	369.999
617	173279	306.52	140.019	369.998					617	191048	282.505	140.002	370				617	194233	264.054	140.007	370
618	171773	305.659	140.01	369.998					618	189874	282.019	140.008	369.998				618	193893	264.182	140.002	370
619	170518	304.916	140	369.999					619	189087	281.794	140.003	369.999				619	193826	264.339	140	369.997
620	169581	304.271	140.001	370					620	188300	281.644	140.001	369.998				620	193563	264.498	140.003	369.999
621	168741	303.882	140.014	369.999					621	187093	281.336	140.013	370				621	193591	264.697	140	370
622	167700	303.398	140.006	370					622	186043	281.148	140.019	370				622	193251	264.872	140.002	369.999
623	166950	303.127	140.012	369.999					623	184908	281.151	140.002	370				623	193243	265.054	140.003	370
624	166215	302.776	140.009	369.999					624	184185	281.203	140.001	369.998				624	192858	265.262	140.005	370
625	165284	302.506	140.002	370					625	183519	281.307	140.015	369.999				625	192671	265.484	140.004	369.996
626	164581	302.502	140.009	370					626	183022	281.563	140.004	369.999				626	192112	265.598	140.009	370
627	164044	302.59	140.002	369.999					627	182429	282.044	140.011	369.999				627	191466	265.667	140.002	370
628	163287	302.685	140	369.996					628	181839	282.308	140.017	369.998				628	190942	265.647	140.005	369.999
629	162249	302.582	140.003	369.999					629	181568	282.676	140.017	370				629	189893	265.552	140.003	369.996
630	161569	302.834	140.015	369.999					630	181102	282.895	140.004	369.999				630	188905	265.524	140.007	370
631	160847	303.311	140.001	370					631	180980	283.153	140.007	369.999				631	187820	265.398	140	369.999
632	160853	303.87	140.008	370					632	180651	283.27	140.003	369.998				632	186365	265.007	140.013	370
633	160472	304.337	140.012	370					633	180166	283.352	140.011	369.998				633	184612	264.444	140.012	369.999
634	160271	304.484	140.005	370					634	179637	283.416	140.009	369.999				634	183420	264.226	140.005	370
635	159616	304.484	140	369.999					635	178943	283.335	140.011	369.997				635	182548	263.952	140.004	369.999
636	159456	304.617	140.008	369.997					636	178268	283.187	140.003	369.998				636	182577	264.023	140.003	369.999
637	159463	304.911	140.001	370					637	177610	283.064	140.003	369.999				637	182745	264.161	140.001	370
638	159536	304.871	140	369.998					638	177003	283.089	140.008	370				638	182596	264.246	140	369.998
639	159402	304.711	140.038	370					639	176997	283.489	140.004	370				639	182543	264.366	140.003	370
640	158905	304.426	140.005	369.999					640	176815	283.963	140.007	370				640	182151	264.199	140.003	370
641	158636	304.252	140.015	370					641	176723	284.53	140.005	370				641	181323	263.856	140	370
642	157989	304.175	140	369.999					642	176528	285.048	140.003	369.999				642	180945	263.77	140	370
643	157834	304.486	140.004	370					643	176055	285.314	140.004	369.999				643	180697	263.892	140.003	369.998
644	157807	305.03	140.001	369.999					644	175894	285.795	140.013	370				644	180836	264.089	140	370
645	158018	305.714	140.001	369.999					645	175589	286.178	140.002	369.999				645	180659	264.07	140.001	370
646	158131	306.173	140.004	369.999					646	175674	286.691	140.006	370				646	180701	264.065	140.001	369.999
647	158218	306.757	140.003	369.998					647	175977	287.356	140.005	370				647	180556	264.081	140.002	370
648	157911	307.164	140.002	369.999					648	176483	287.755	140.009	370				648	180235	264.082	140.008	369.999
649	158052	307.74	140.006	369.999					649	176651	287.938	140.034	370				649	179783	264.23	140.002	369.998
650	158182	308.285	140.014	370					650	176814	287.957	140.005	370				650	179404	264.173	140.008	369.999
651	158374	308.934	140.002	370					651	176417	287.427	140.005	370				651	179501	264.191	140.007	370
652	158487	309.111	140.03	370					652	176235	286.985	140.001	370				652	179460	263.826	140.002	370
653	158108	308.924	140.001	370					653	175819	286.643	140.002	369.999				653	179225	263.46	140.004	369.999
654	158049	308.538	140.01	369.998					654	175029	286.208	140	369.999				654	178820	263.423	140.003	369.998
655	157839	308.033	140.01	369.999					655	174275	285.994	140.006	369.997				655	178272	263.432	140.002	369.999
656	157697	307.543	140.003	370					656	173771	285.935	140.007	370				656	178072	263.707	140.002	369.998
657	157389	307.171	140.001	369.998					657	173269	285.944	140.013	369.999				657	177963	264.043	140.002	369.999
658	157161	306.882	140.005	369.999					658	172909	285.784	140.001	370				658	177640	264.235	140.004	370
659	156660	306.559	140.01	369.999					659	172640	285.744	140.001	369.998				659	177581	264.789	140	369.999
660	156297	306.307	140.014	370					660	172095	285.623	140.01	370				660	177458	265.036	140.004	370
661	156040	306.213	140.005	369.999					661	171661	285.629	140.01	369.999				661	177758	265.551	140.004	369.998
662	155664	305.991	140.002	370					662	171078	285.714	140.011	369.996				662	177996	265.753	140.009	370
663	155138	305.928	140.003	370					663	170421	285.504	140.006	370				663	178506	266.231	140.008	369.999
664	154231	305.829	140.006	369.999					664	169781	285.135	140.002	369.999				664	178766	266.818	140.002	370
665	153358	305.611	140.014	370					665	169312	284.729	140.008	370				665	178894	267.295	140.002	369.999
666	152660	305.415	140.022	369.999					666	169319	284.351	140.007	370				666	179187	267.723	140.011	369.997
667	152018	305.214	140.025	369.998					667	169568	284.065	140.029	370				667	179237	267.702	140.003	369.998
668	151514	304.945	140.003	370					668	169913	283.895	140.014	369.999				668	179014	267.845	140.001	369.999
669	151392	304.718	140.002	369.999					669	170604	283.594	140.018	369.999				669	178794	267.576	140	370
670	151563	304.315	140.001	370					670	171535	283.467	140	369.998				670	178470	267.246	140.003	369.997
671	151969	303.712	140.013	370					671	172831	283.491	140.013	370				671	178149	266.84	140	369.998
672	152779	303.441	140.011	369.997					672	173357	283.342	140.002	370				672	177742	266.46	140.005	369.999
673	153989	303.276	140.002	370					673	173887	283.22	140.014	369.998				673	177300	266.368	140.012	370
674	155138	303.207	140.004	369.998					674	174517	283.094	140.011	369.998				674	177213	266.534	140.008	370
675	155989	303.26	140.016	370					675	174812	282.819	140.008	369.998				675	176697	266.471	140.003	370
676	157169	303.377	140.026	369.999					676	175432	282.631	140.012	369.999				676	176356	266.524	140.006	369.999
677	157891	303.404	140.008	369.998					677	176146	282.532	140.002	369.999				677	176045	266.617	140	369.999
678	158802	303.548	140.019	370					678	176893	282.186	140.006	370				678	175811	266.841	140.026	369.999
679	159639	303.563	140.022	370					679	177217	281.638	140.001	370				679	175843	266.964	140.009	369.998
680	160582	303.55	140.016	370					680	177613	281.104	140.028	369.999				680	175776	266.824	140.009	369.999
681	161318	303.419	140.002	370					681	178191	280.872	140.002	370				681	175846	266.483	140.015	369.999
682	161712	303.151	140.004	369.999					682	178494	280.644	140.002	369.999				682	176076	265.958	140.004	369.999
683	162147	302.876	140.005	369.999					683	178911	280.505	140.003	369.998				683	176130	265.14	140.002	369.999
684	162692	302.579	140.076	369.998					684	179528	280.73	140.007	369.998				684	176582	264.262	140.013	370
685	163210	302.296	140.032	369.999					685	179612	280.802	140.016	370				685	177210	263.426	140.003	370
686	163380	302.208	140.015	370					686	179541	280.884	140.004	369.998				686	177804	262.706	140.009	369.998
687	163603	302.328	140.018	370					687	179900	281.132	140.013	369.996				687	178003	261.901	140.001	369.999
688	163896	302.457	140.005	370					688	179779	281.149	140.014	369.997				688	178550	261.373	140.013	369.996
689	164104	302.47	140.012	369.999					689	179804	281.177	140.051	370				689	179211	260.869	140.001	369.999
690	164271	302.527	140	370					690	179581	281.091	140.007	369.998				690	179595	260.201	140.007	369.998
691	164459	302.478	140.043	370					691	179293	281.153	140.028	370				691	180163	259.87	140.004	370
692	164742	302.36	140.011	370					692	179226	281.387	140.011	369.998				692	180626	259.433	140	370
693	164499	302.235	140.005	369.998					693	178955	281.554	140.047	369.999				693	181201	259.196	140.001	370
694	164467	302.212	140.009	369.999					694	178767	281.767	140.009	369.999				694	181932	258.897	140	369.997
695	163952	302.12	140.002	370					695	178110	281.742	140.033	369.998				695	182628	258.51	140.001	369.996
696	163397	302.077	140.018	369.999					696	177436	281.662	140.036	369.997				696	183285	257.95	140.005	369.998
697	162828	302.1	140.017	370					697	177061	281.805	140.061	370				697	183673	257.546	140.001	370
698	162052	301.964	140.012	370					698	176972	282.004	140.023	369.996				698	183771	257.182	140.017	369.999
699	161671	302.123	140.012	369.997					699	176669	282.127	140.018	369.999				699	184027	257.098	140.001	369.998
700	161289	302.383	140.026	369.999					700	176730	282.366	140.019	370				700	184206	257.059	140.012	369.999
701	160949	302.666	140.025	369.999					701	176922	282.761	140.002	369.999				701	184293	257.132	140	370
702	160571	302.857	140.022	370					702	177298	283.152	140.024	369.998				702	184646	256.947	140.002	369.999
703	160530	303.062	140.018	370					703	176916	283.17	140.026	369.999				703	184817	256.852	140.014	369.999
704	160696	303.349	140.004	369.999					704	176706	283.303	140	370				704	184904	256.806	140.008	369.995
705	161023	303.699	140.02	369.996					705	176345	283.496	140.01	369.998				705	184923	256.877	140.004	369.999
706	160797	303.796	140.002	369.998					706	175966	283.68	140.007	369.999				706	185102	257.095	140.008	369.999
707	160495	303.866	140	370					707	175253	283.626	140.002	370				707	184980	257.508	140.004	369.999
708	159893	303.921	140.017	369.997					708	174839	283.718	140.008	370				708	184724	257.899	140.01	369.997
709	159276	304.017	140.006	370					709	174834	284.047	140.012	369.999				709	184620	258.333	140.006	369.999
710	158440	304.107	140.008	370					710	174623	284.327	140.015	370				710	184654	258.666	140.006	369.999
711	157966	304.282	140.058	370					711	174678	284.863	140.007	369.999				711	184897	258.939	140.004	369.999
712	157411	304.612	140.006	370					712	174625	285.405	140.001	369.999				712	185081	259.118	140.003	370
713	157205	304.982	140.001	370					713	174670	285.985	140.01	369.999				713	185090	259.212	140.001	369.997
714	157347	305.614	140.024	369.998					714	174513	286.307	140.006	370				714	184938	259.121	140.01	369.998
715	157059	306.057	140.03	370					715	174515	286.579	140.005	369.999				715	184647	259.127	140.006	370
716	157175	306.52	140.013	370					716	174627	286.632	140.001	369.998				716	184621	259.402	140.008	369.999
717	157115	306.768	140.016	369.999					717	174632	286.367	140.012	369.999				717	185402	260.127	140.004	369.999
718	156649	306.79	140	370					718	174623	286.034	140.002	369.998				718	186203	260.837	140	369.998
719	156858	306.869	140.016	369.996					719	175157	286.067	140.007	370				719	187256	261.707	140.005	370
720	157202	306.925	140.012	369.999					720	175839	286.144	140.014	369.999				720	187427	262.055	140	369.998
721	157360	306.797	140.002	369.999					721	176349	286.28	140.007	369.998				721	187051	262.193	140.004	369.999
722	157664	306.633	140.009	369.999					722	176960	286.376	140.002	370				722	186551	262.242	140.004	370
723	157986	306.478	140.011	369.999					723	177882	286.734	140.003	369.997				723	186554	262.596	140.003	370
724	158474	306.356	140.009	369.999					724	178555	287.018	140.005	370				724	186774	263.172	140.002	369.999
725	159164	306.352	140.012	370					725	179081	287.199	140.005	370				725	186784	263.504	140.002	370
726	159647	306.411	140.016	370					726	179933	287.525	140.004	369.999				726	186898	263.812	140.001	369.999
727	160520	306.538	140.037	369.998					727	180365	287.853	140.042	369.999				727	186945	264.429	140	369.999
728	161053	306.742	140.018	369.999					728	180539	288.037	140.005	369.996				728	186762	265.158	140.005	369.999
729	161730	307.072	140.006	370					729	180840	288.131	140.001	369.999				729	186944	265.841	140	369.998
730	162273	307.409	140.001	370					730	180974	288.033	140.03	369.998				730	186832	266.169	140.007	369.999
731	162201	307.43	140.024	370					731	181367	287.933	140.015	370				731	186495	266.305	140.001	370
732	162177	307.459	140.03	370					732	181645	287.736	140.01	370				732	186447	266.518	140.001	370
733	162550	307.458	140.004	370					733	182188	287.451	140.006	369.999				733	186687	266.753	140.002	369.999
734	162887	307.516	140.011	369.999					734	182309	287.028	140.093	370				734	186857	266.756	140.003	370
735	163366	307.452	140.008	369.998					735	182428	286.624	140.003	369.998				735	186843	266.673	140.002	369.997
736	163561	307.139	140.007	369.998					736	182632	286.096	140.001	370				736	187303	266.887	140.011	369.998
737	164021	306.997	140.01	369.998					737	182677	285.489	140.017	370				737	187657	267.101	140.004	370
738	164532	306.822	140.012	369.999					738	182611	284.762	140.004	370				738	188171	267.511	140	369.998
739	164875	306.553	140.018	370					739	182580	284.146	140.016	370				739	188731	267.883	140.007	370
740	165331	306.263	140.022	370					740	182906	283.767	140.016	370				740	188868	267.722	140.002	370
741	165419	305.665	140.007	370					741	183141	283.636	140.001	369.999				741	189111	267.531	140.002	369.994
742	165742	305.291	140.029	369.998					742	183444	283.617	140.003	370				742	189922	267.403	140.002	370
743	166457	305.026	140.035	370					743	183576	283.518	140.003	369.999				743	191030	267.311	140.001	370
744	166874	304.837	140.017	369.999					744	183742	283.408	140.016	370				744	192058	267.166	140.003	370
745	166943	304.614	140.003	370					745	183527	283.006	140.012	369.999				745	192689	266.704	140.002	370
746	167123	304.383	140.018	369.999					746	183777	282.77	140.012	369.998				746	193289	266.224	140	370
747	167412	304.08	140.047	369.999					747	184113	282.65	140.011	369.994				747	194098	265.682	140.019	370
748	167866	303.724	140.014	369.999					748	184410	282.608	140.018	370				748	194687	264.906	140.005	370
749	168451	303.46	140.009	369.998					749	185124	282.78	140.003	369.998				749	195008	264.041	140.002	369.999
750	169058	303.418	140.029	370					750	186060	282.949	140.022	369.999				750	195664	263.284	140.006	369.999
751	169291	303.424	140.024	369.999					751	186739	283.036	140.017	370				751	195552	262.44	140.006	369.996
752	169931	303.622	140.002	369.999					752	187353	283.154	140.001	370				752	195702	261.841	140.008	369.998
753	170605	303.793	140.009	369.999					753	188118	283.355	140.005	370				753	195691	261.401	140.002	369.999
754	170780	303.754	140.004	370					754	188662	283.384	140.02	369.998				754	195666	261.14	140.003	369.998
755	171070	303.749	140.013	369.999					755	189538	283.621	140.003	370				755	195184	260.631	140.003	369.999
756	171475	303.768	140.007	369.999					756	190191	283.77	140.013	370				756	195043	260.025	140.005	369.998
757	171891	303.811	140.024	369.999					757	190953	283.849	140.009	369.999				757	195451	259.715	140.005	369.998
758	172287	303.841	140.001	370					758	192094	284.117	140.034	369.999				758	195748	259.223	140.002	369.999
759	173012	303.929	140.014	370					759	192695	284.145	140.004	369.998				759	196033	258.588	140.024	369.998
760	173905	304.152	140.027	369.998					760	192590	283.945	140.006	369.999				760	196512	257.93	140.005	369.999
761	174552	304.275	140.008	369.998					761	192267	283.633	140.004	369.999				761	197064	257.45	140.001	369.999
762	174960	304.284	140.014	369.999					762	191627	283.227	140.049	370				762	197436	256.789	140.003	370
763	174845	304.045	140.017	369.999					763	190705	282.836	140.001	369.999				763	197738	256.364	140.011	369.999
764	174636	303.633	140.026	369.999					764	190488	282.808	140.008	370				764	198274	256.155	140.008	369.999
765	174074	303.276	140.006	369.999					765	190439	282.921	140.023	370				765	198968	256.164	140.003	370
766	173705	302.958	140	370					766	190458	282.883	140.005	369.997				766	199578	256.112	140.001	370
767	173195	302.646	140.009	369.998					767	190677	282.912	140.028	369.999				767	199972	256.313	140	369.999
768	173055	302.564	140.01	369.997					768	190761	282.983	140.005	369.997				768	200496	256.394	140.001	369.996
769	172819	302.448	140.038	370					769	190687	282.98	140.002	369.999				769	200848	256.491	140.001	370
770	172757	302.304	140.003	370					770	190345	282.919	140.001	369.999				770	201242	256.466	140.004	369.997
771	172571	302.235	140.022	369.999					771	190136	282.874	140.014	369.997				771	201978	256.487	140.008	369.999
772	172444	302.239	140.008	369.999					772	189991	282.808	140.032	370				772	203236	256.827	140	369.999
773	172665	302.355	140.011	370					773	190045	282.782	140.005	370				773	204028	256.872	140.007	370
774	172807	302.485	140.006	370					774	190005	282.787	140.032	369.998				774	204324	256.778	140	370
775	172771	302.589	140.001	369.998					775	189973	282.768	140.01	369.999				775	203966	256.425	140.003	369.999
776	173052	302.736	140.009	369.999					776	190492	282.828	140.007	369.999				776	203688	256.238	140.002	369.998
777	173387	302.9	140.021	369.999					777	190903	282.825	140.061	369.999				777	203604	256.216	140.007	369.999
778	173757	303.091	140.004	370					778	191545	283.038	140.002	369.998				778	203298	256.345	140.001	370
779	174158	303.321	140.035	369.999					779	191954	283.278	140.02	370				779	202841	256.426	140.023	370
780	174556	303.579	140.015	369.998					780	191936	283.376	140.013	370				780	202110	256.415	140.001	369.998
781	175084	303.901	140.005	369.999					781	192141	283.488	140.05	369.992				781	201850	256.439	140.002	369.998
782	175084	303.994	140.019	370					782	192680	283.62	140.02	369.998				782	201700	256.581	140.006	370
783	175073	304.061	140.06	369.999					783	192633	283.462	140.036	369.998				783	201500	256.702	140.002	369.998
784	175441	304.158	140.017	370					784	192326	283.178	140.034	370				784	201697	257.146	140.007	369.999
785	175736	304.135	140.028	370					785	192215	283.064	140.012	370				785	201784	257.69	140	370
786	175667	303.992	140.034	369.999					786	192037	283.04	140	370				786	201941	258.163	140.001	369.998
787	175139	303.709	140.031	369.999					787	191613	282.902	140.004	369.998				787	202197	258.673	140.002	369.998
788	175058	303.544	140.003	369.999					788	190698	282.622	140.002	369.997				788	202371	258.791	140.019	369.999
789	174575	303.28	140.011	370					789	189241	282.079	140.01	370				789	202739	259.1	140.006	370
790	173935	302.929	140.006	370					790	187769	281.455	140	369.998				790	202714	259.087	140.001	369.999
791	172719	302.271	140.056	369.996					791	186452	280.947	140.005	370				791	202590	258.84	140.003	370
792	171629	301.714	140.005	370					792	185472	280.576	140.013	369.997				792	202489	258.719	140.006	369.999
793	170212	300.87	140.003	370					793	184554	280.23	140.004	370				793	202455	258.773	140.001	369.999
794	168957	300.219	140.005	370					794	183743	279.955	140.01	369.999				794	202662	259.211	140.003	369.999
795	167927	299.717	140.001	369.999					795	183583	280.043	140.012	369.998				795	202403	259.589	140.002	369.991
796	167006	299.298	140.007	369.999					796	183548	280.071	140.046	369.998				796	201798	259.51	140.002	369.998
797	166566	299.097	140.014	370					797	183485	279.869	140.05	369.999				797	201082	259.237	140.021	369.999
798	165880	298.815	140.01	369.999					798	183440	279.566	140.018	369.998				798	200457	259.009	140.008	370
799	165651	298.538	140.023	369.999					799	183482	279.355	140.019	369.998				799	200067	258.983	140.004	369.999
800	165490	298.227	140.038	370					800	183285	279.016	140.037	370				800	199742	258.996	140.004	369.999
801	165530	298.022	140.017	369.999					801	183467	278.941	140.051	369.999				801	199138	259.122	140.002	369.999
802	165512	297.83	140.013	369.997					802	183553	278.822	140.018	370				802	198567	259.274	140.001	370
803	165480	297.65	140.031	369.998					803	183562	278.8	140.005	369.999				803	197456	259.123	140.008	370
804	165770	297.619	140.006	370					804	183588	278.852	140.017	369.999				804	196548	258.908	140.001	369.999
805	165949	297.58	140.011	370					805	183578	278.885	140.019	370				805	195416	258.568	140.003	370
806	166273	297.682	140.01	369.999					806	183550	278.895	140.039	369.999				806	194635	258.187	140	369.998
807	166733	297.878	140	370					807	183627	279.172	140.011	369.999				807	194010	257.875	140.012	370
808	167062	298.172	140.013	370					808	183597	279.317	140	369.999				808	193553	257.62	140.018	369.996
809	167301	298.51	140.042	370					809	183198	279.253	140.009	369.998				809	193394	257.437	140.003	369.999
810	167238	298.765	140.003	369.999					810	182893	279.026	140.008	370				810	193173	257.247	140.004	369.998
811	166742	298.734	140.023	369.999					811	182523	278.61	140.004	369.989				811	192818	256.963	140.002	369.999
812	165907	298.423	140.013	370					812	182686	278.428	140.003	370				812	192538	256.647	140.001	370
813	165692	298.132	140	369.999					813	183065	278.435	140	370				813	192006	256.117	140.004	369.997
814	165780	297.931	140.007	369.999					814	183621	278.518	140.001	369.998				814	191812	255.904	140.002	370
815	165830	297.742	140.001	369.999					815	183761	278.543	140.069	369.999				815	191310	255.9	140.007	369.998
816	166463	297.839	140	369.999					816	183852	278.629	140	369.999				816	190467	256.04	140	370
817	166613	297.83	140.026	369.999					817	183865	278.725	140.007	369.999				817	189899	256.579	140	370
818	166957	297.878	140.042	369.998					818	183961	278.946	140.002	369.998				818	189418	257.007	140	370
819	167074	297.879	140.001	370					819	184007	279.099	140.005	369.999				819	189293	257.588	140.012	369.998
820	166853	297.775	140.004	369.998					820	184330	279.368	140.015	369.999				820	189567	257.971	140.003	369.999
821	166761	297.829	140.004	369.997					821	184894	279.754	140.01	370				821	189659	258.251	140.001	369.999
822	166589	297.804	140.013	369.999					822	185495	280.221	140.001	369.998				822	189708	258.356	140.007	369.999
823	166748	297.99	140.001	369.998					823	185692	280.558	140.004	369.999				823	190020	258.523	140	370
824	167052	298.223	140.026	369.999					824	185896	281.012	140.002	369.999				824	189988	258.272	140.002	370
825	167417	298.595	140.011	369.996					825	186103	281.527	140.053	369.999				825	189978	257.965	140.008	370
826	167667	298.965	140.006	369.997					826	186204	281.933	140.004	369.997				826	190218	257.658	140	370
827	167750	299.292	140.019	370					827	186403	282.345	140.005	369.998				827	190509	257.57	140.003	369.999
828	167853	299.712	140.001	370					828	186557	282.616	140.017	369.999				828	190725	257.492	140.003	369.998
829	168066	300.182	140.003	369.999					829	186589	282.778	140.017	369.999				829	191187	257.605	140.001	370
830	168102	300.493	140.002	369.999					830	186743	283.05	140.004	369.996				830	191036	257.605	140.003	370
831	168189	300.745	140.002	370					831	187143	283.502	140.024	370				831	190951	257.597	140.004	369.999
832	168307	301.127	140.022	370					832	187144	283.798	140.024	369.999				832	191126	257.512	140.002	370
833	168612	301.543	140.005	370					833	187539	284.126	140.046	369.997				833	191542	257.579	140.001	370
834	169029	302.026	140.002	370					834	187927	284.134	140.012	369.999				834	192377	257.781	140	369.999
835	169436	302.447	140.035	369.998					835	188162	283.9	140	369.998				835	193389	257.989	140.002	370
836	169699	302.663	140.002	369.999					836	188677	283.67	140.009	370				836	194225	258.177	140.004	370
837	170220	302.851	140.007	370					837	189305	283.545	140.027	370				837	195024	258.374	140.013	369.999
838	170577	302.861	140.013	370					838	189995	283.522	140	369.998				838	196229	258.661	140.003	369.998
839	171230	302.876	140	370					839	190564	283.752	140.019	369.997				839	196725	258.918	140.003	370
840	171851	302.824	140.004	369.999					840	190721	283.888	140.009	369.999				840	196873	258.991	140.001	370
841	172254	303.015	140.005	370					841	190969	284.159	140.013	369.999				841	197186	259.052	140.008	370
842	172621	303.401	140.013	369.997					842	191337	284.462	140	370				842	197290	258.898	140.001	369.999
843	172642	303.792	140.015	370					843	191763	284.906	140.01	369.999				843	197922	258.902	140.002	369.999
844	172813	304.219	140.007	370					844	192418	285.503	140.019	369.998				844	199094	259.281	140.001	370
845	173064	304.779	140.01	370					845	192870	286.207	140.025	369.999				845	200318	259.478	140.014	369.999
846	173176	305.351	140.002	369.999					846	193306	286.928	140.007	370				846	201416	259.662	140.003	370
847	173313	306.056	140.011	369.999					847	194422	287.954	140.023	370				847	202243	259.58	140.003	369.999
848	173360	306.666	140.031	370					848	195144	288.787	140.008	369.999				848	202912	259.248	140	370
849	173407	307.303	140.01	369.997					849	195097	289.323	140	369.999				849	203237	258.958	140.002	370
850	173617	307.942	140.036	369.999					850	195071	289.909	140.043	369.997				850	203589	258.817	140.004	370
851	173280	308.222	140.001	370					851	194694	290.158	140.005	369.999				851	203859	258.738	140.004	370
852	172761	308.432	140.036	369.998					852	194508	290.361	140.02	370				852	203733	258.899	140.005	369.997
853	171936	308.406	140.007	370					853	194272	290.425	140.012	370				853	203834	259.158	140.002	369.999
854	171071	308.216	140.022	370					854	193761	290.433	140.027	369.999				854	203785	259.397	140.008	369.999
855	171355	308.283	140.004	370					855	192548	290.168	140.007	369.998				855	204042	259.797	140.001	369.998
856	171535	308.178	140.014	370					856	191553	289.81	140.013	370				856	204381	260.434	140.002	369.997
857	171506	308	140.025	370					857	190674	289.257	140.002	369.999				857	205319	261.556	140	370
858	171722	307.861	140.001	369.999					858	190313	289.11	140.008	369.998				858	206133	262.539	140.007	370
859	171651	307.539	140.013	369.999					859	189595	288.958	140.003	369.999				859	206845	263.487	140.025	369.999
860	171602	307.194	140.008	369.999					860	188681	288.643	140.008	370				860	207016	264.011	140.033	370
861	171537	307.107	140.001	370					861	188061	288.27	140.007	370				861	207348	264.549	140.025	369.999
862	171325	306.804	140.008	369.999					862	187257	287.794	140.006	370				862	207437	264.854	140	369.999
863	171532	306.579	140	369.999					863	187045	287.384	140.002	369.999				863	207716	265.19	140.004	370
864	171519	306.165	140.003	370					864	187271	286.832	140.002	369.997				864	207905	265.46	140.005	369.999
865	171888	305.774	140.001	370					865	187596	286.21	140.007	370				865	208138	265.524	140.02	369.999
866	172360	305.268	140.01	370					866	187772	285.296	140.005	369.999				866	207972	265.277	140.011	370
867	173082	304.695	140.001	369.999					867	187947	284.297	140.007	369.999				867	207642	264.81	140.003	370
868	174095	303.899	140.008	369.999					868	188333	283.21	140.006	370				868	207628	264.389	140	369.997
869	175095	302.928	140.006	369.998					869	188136	282.059	140.001	370				869	208038	264.191	140.002	369.998
870	176113	301.841	140.006	370					870	187914	280.826	140.001	370				870	208485	264.095	140.002	369.999
871	177486	300.796	140.01	370					871	188198	279.861	140.005	369.998				871	208600	263.963	140.002	370
872	178915	299.686	140.002	370					872	188506	279.197	140.009	369.999				872	208426	263.799	140	370
873	180533	298.563	140.003	370					873	188862	278.861	140.024	369.998				873	207585	263.635	140.002	369.999
874	182011	297.496	140.003	369.998					874	189135	278.661	140.002	369.998				874	206398	263.548	140.003	369.998
875	183924	296.731	140.005	370					875	189766	278.506	140.002	370				875	205271	263.484	140.001	369.999
