# Supplementary material for: Stabilizing gold nanoparticles for use in X-ray computed tomography imaging of soil systems
Source: R Soc Open Sci. 2019 Oct 16;6(10):190769. doi: 10.1098/rsos.190769 (PMC6837195; doi:10.1098/rsos.190769)
Supplement: readme Dataset Directory Summary [file rsos190769supp28.txt]

READ ME File For 'Stabilising Gold Nanoparticles for use in X-ray Computed Tomography Imaging of Soil Systems'

Dataset DOI: 10.5258/SOTON/D0882 (DOI not yet live. DOI will go live upon acceptance and publication of the paper)

ReadMe Author: Callum Scotson, University of Southampton

This dataset supports the publication:
AUTHORS Callum P. Scotson, Maria Munoz-Hernando, Simon J. Duncan, Siul A. Ruiz, Samuel D. Keyes, Arjen van Veelen, Iain E. Dunlop, Tiina Roose
TITLE Stabilising Gold Nanoparticles for use in X-ray Computed Tomography Imaging of Soil Systems
JOURNAL Royal Society Open Science


The following folders contain the following collections of supporting data:

	- The folder 'Experimental' contains experimental data including Uv-Vis data, ICP-MS data, results and processed data from XCT images. 
	This folder contains an additional readme file to explain the contents of this folder: 'READ_ME_Experimental_Dataset.txt'

	
	- The folder 'Modelling' contains two sub-folders: 'Buffer_Power_SiO2_Al2O3_Modelling' and 'Diffusion_Rate_Estimation_Modelling'
		
		- The folder 'Buffer_Power_SiO2_Al2O3_Modelling' contains the Comsol model and code required for generating the results of the buffer power model.
		This folder contains an additional readme file to explain the contents of this folder: 'README_Buffer_Power_Modelling_Dataset.txt'

		- The folder 'Diffusion_Rate_Estimation_Modelling' contains the Matlab model and code required for generating the results of the diffusion estimation model.
		This folder contains an additional readme file to explain the contents of this folder: 'READ_ME_Diffusion_Rate_Estimation_Modelling.txt'


Date of data collection: Jan-17 to Feb-19

Information about geographic location of data collection: University of Southampton, U.K.
